# Supplementary material for: A non-canonical striatopallidal Go pathway that supports motor control
Source: Nat Commun. 2023 Oct 23;14:6712. doi: 10.1038/s41467-023-42288-1 (PMC10593790; doi:10.1038/s41467-023-42288-1)
Supplement: Supplementary file 4 — Supplementary Dataset 1 [file 41467_2023_42288_MOESM4_ESM.xlsx]

## Sheet: Sheet1
Reagents and Equipment Information
What	Reference	Identifier or Ref. number
Antibodies
Chicken Anti-GFP (used 1:1000)	Abcam	Cat#Ab13970 (RRID AB_300798)
Rabbit Anti-GFP (used 1:2000)	Molecular Probes	Cat#A11122 (RRID AB_221569)
Rabbit Anti-DsRed (used 1:500)	Clontech	Cat#632496 (RRID AB_10013483)
Chicken Anti-mCherry (used 1:500)	Abcam	Cat#Ab205402 (RRID AB_2722769)
Mouse Anti-Synaptophysin (used 1:1000)	Abcam	Cat#Ab8049 (RRID AB_2198854)
Rabbit Anti-VGAT (1:500)	Synaptic Systems	Cat#131003 (RRID AB_887869)
Rabbit Anti-Cre (used 1:1000)	(Kellendonk et al., 1999)	In-house
Alexa 488 Anti-Chicken (used 1:1000)	Thermofisher	Cat#A11039 (RRID AB_142924)
Alexa 488 Anti-Rabbit (used 1:1000)	Thermofisher	Cat#A21206 (RRID AB_2535792)
Alexa 546 Anti-Rabbit (used 1:1000)	Thermofisher	Cat#A10040 (RRID: AB_2534016)
Alexa 546 Anti-Mouse (used 1:1000)	Thermofisher	Cat#A10036 (RRID AB_2534012)
Alexa 405 Anti-Rabbit (used 1:1000)	Thermofisher	Cat#A31556 (RRID AB_221605)
Biotinylated Anti-Rabbit (used 1:1000)	Vector Laboratories	BA-1000 (RRID AB_2313606)
Viruses
Virus name, and titer used	Reference	Identifier or Ref. Number and titer of the stock
rgHSV-EF1a-LS1L-eNpHR3.0-YFP (LS1L = cre-dependent)	Dr. Rachael Neve, Viral Gene Transfer Core, Mass Gen Hospital	Cat#RN417
(diluted 1:1 AAV:PBS)	(Neve and Lim, 1999)	Titer 5 x10^9 vg/mL
AAV9-Syn-DIO-jGCaMP7s	(Dana et al., 2019)	Addgene
(diluted 1:1 AAV:PBS)		Cat#104491-AAV9 (RRID Addgene_104491)
		Lot# v34775
		Titer 3.00 x10^13 vg/mL
AAV5-Syn-DIO-Synaptophysin-GCaMP6s	Plasmid provided by Ofer Yizhar. AAV made at Virovek	Virovek
(used undiluted)	(Mahn et al., 2016)	Lot# 19-141
		Titer 2.04 x10^13 vg/mL
AAV9-CAG-DIO-Synaptophysin-jGCaMP8s	This paper	ETH Zurich Vector and Virus Production Platform (VVPP)
(used undiluted)		Lot# 037
		Titer 2.5 x10^12 GC/mL
AAV5-Syn-DIO-GCaMP6s	(Chen et al., 2013)	Addgene
(used undiluted)		Cat#100845-AAV5 (RRID Addgene_100845)
		Lot# v19064
		Titer 1.10 x10^13 vg/mL
AAV5-hSyn-DIO-mCherry		Addgene
(used undiluted)		Cat#50459-AAV5 (RRID Addgene_50459)
		Lot# v7465
		Titer 4.8 x10^12 vg/mL
		Lot# v120251
		Titer 2.4 x10^13 vg/mL
AAV5-hSyn-DIO-hM4D	(Armbruster et al., 2007)	Addgene
(used undiluted)		Cat#43362-AAV5 (RRID Addgene_44362)
		Lot# v4778
		Titer 4.7 x10^12 vg/mL
(diluted 1:1 AAV-DIO-hM4D:AAV-DIO-ChR2)		Lot#v120251
		Titer 2.4 x10^13 g/mL
AAV1-hSyn-DIO-EGFP		Addgene
(used undiluted)		Cat#50457-AAV5 (RRID Addgene_50457)
AAV1-hSyn1-SIO-eOPN3-mScarlet	AAV provided by Ofer Yizhar	(Note: same construct now available at Addgene #125713, RRID Addgene_125713)
(diluted 1:10 AAV:PBS)	(Mahn et al., 2021)
AAV5-Syn-DIO-ChrimsonR-tdTomato	(Klapoetke et al., 2014)	Addgene
(used undiluted)		Cat#62723-AAV5 (RRID Addgene_62723)
		Lot# v63071
		Titer 8.5 x10^12 vg/mL
AAV5-Ef1a-DIO-EYFP	UNC Vector Core	RRID Addgene_27056
(used undiluted)		Lot# AV4310L
		Titer 4 x10^12 vg/mL
AAV5-EF1a-DIO-ChR2	UNC Vector Core	RRID Addgene_20298
used undiluted	(Boyden et al., 2005)	Lot# AV4313Z
		Titer 3.2 x10^12 vg/mL
		Lot# AV4313Y
		Titer 4.8 x10^12 vg/mL
(diluted 1:1 AAV-DIO-hM4D:AAV-DIO-ChR2)		Lot# AV4313-2A
		Titer 4 x10^12 vg/mL
Chemicals
Red Retrobeads™ IX (used 1:3 in PBS)	Lumafluor	Cat#R170
Vectashield Hardset DAPI mounting medium	Vector Laboratories	H-1500-10
Vectastain ABC and DAB peroxidase substrate kits	Vector Laboratories	PK-4000 and SK-4100
Permount mounting medium	Fisher Scientific	SP15-100
Clozapine-N-oxide (CNO)	NIMH Chemical Synthesis and Drug Supply Program	C-929
[3H]-CNO	Novandi Chemistry AB, Södertälje, Sweden	NT1092
		70 Ci/mmol
		1 mCi/mL
		14 µM [3H]-CNO
		99% EtOH
Deposited data
DeepLabCut open field network	This paper	https://doi.org/10.5281/zenodo.6448595
DeepLabCut rotarod (back) network	This paper	https://doi.org/10.5281/zenodo.6448813
Custom-written code for all data analysis in this paper	This paper	https://doi.org/10.6084/m9.figshare.23609595.v5
Mouse models
Mouse: B6.Cg-Tg(tetO-DRD2)2-5Kndl/J (also known as tetO-D2R)	In-house	JAX: 028294
	(Kellendonk et al., 2006)	(RRID IMSR_JAX:028294)
Mouse: B6;CBA-Tg(Camk2a-tTA)1Mmay/J (also known as CaMKIIa-tTA)	Eric Kandel, Columbia University	JAX: 003010
	(Mayford et al., 1996)	(RRID IMSR_JAX:003010)
Mouse: Tg(Drd1-EGFP)X60Gsat/Mmmh (also known as Drd1-GFP)	MMRRC	MMRRC: 000297-MU
	(Gong et al., 2003)	(RRID MMRRC_000297-MU)
Mouse: Tg(Drd1-cre)FK150Gsat/Mmucd (also known as Drd1-cre)	MMRRC	MMRRC: 029178-UCD
	(Gong et al., 2007)	(RRID MMRRC_029178-UCD)
Mouse: C57BL/6-Tg(Npas1-icre,-tdTomato)1Cschn/J (also known as Npas1-cre)	Savio Chan, Northwestern University	JAX: 027718
	(Hernández et al., 2015)	(RRID IMSR_JAX:027718)
Mouse: Tg(Chat-cre)GM60Gsat/Mmucd (also known as ChAT-cre)	MMRRC	MMRRC: 017258-UCD
	(Gong et al., 2007)	(RRID MMRRC_017258-UCD)
Software
Anymaze (Stoelting)		v6.34
DeepLabCut	(Mathis et al., 2018)	v2.1.8.2
Fiji (ImageJ)		v1.53
GraphPad Prism		v8.2.1
Matlab (Mathworks)		vR2019a
Synapse (TDT)		v95
Neuroscope	Brian Lowry, University of Pittsburgh	v2
Hardware and consumables
1-site photometry fiber	Doric	MFC_400/460-0.48_5mm_MF2.5_FLT
2-site photometry fiber	Doric	MFC_400/460-0.48_5mm_MF1.25_FLT
Optogenetics optic fiber	Precision Fiber Products + ThorLabs	1.25mm OD MM-FER2007C-2300P, 6.4mm, 230um-240um (PFP) + FT200EMT - 0.39 NA, Ø200 µm Core Multimode Optical Fiber, Low OH for 400 - 2200 nm, TECS Clad (ThorLabs)
Optogenetics optic fiber	Newdoon	1.25mm ID Ø200 µm, 0.22NA White Ceramic
Cannulas for local drug infusion	Invivo1	C235G-4.0/SPC GUIDE 26GA DBL
Miniscrews	ANTRIN	000-120X 1/16 SL FLAT MS SST
Stereotaxic apparatus (NY)	Stoelting	51730D
Nanoject II (NY)	Drummond	3-000-204
Glass capillaries (NY)	Drummond	3-000-203-G/X (0.020 inches ID)
Stereotaxic apparatus (Baltimore)	Kopf Instruments	900LS
Dental cement	Stoelting	51458
Hamilton syringe (NY + Baltimore)	Hamilton Company	7102Kh 2.0uL Syr (23/2.75in/3)
Fiber photometry	Tucker Davis Technologies	RZ5P, UZ3
	Doric	4-channel LED Driver, 2x cLED_405, 2x cLED_465, 2x iFMC4_IE(400-410)_E(460-490)_F(500-550)_S
Fiber photometry (optogenetics+photometry recording)	Tucker Davis Technologies	RZ5P, UZ3
	Doric	4-channel LED Driver, cLED_405, cLED_465, cLED_595, iFMC6_IE(400-410)_E1(460-490)_F1(500-540)_E2(555-570)_F2*(580-680)_S
		Fluorescence MiniCube - 6 ports, F1 with Integrated Photodetector Head, F2* with FC connector
Fiber photometry – patch cords and sleeves	Doric	MFP_400/430/1100-0.57_2m_FC_MF2.5
		MFP_400/430/1100-0.57_2m_FC_MF1.25
		SLEEVE_BR_2.5 and SLEEVE_BR_1.25
Optogenetic 532 nm laser	Laserglow	LRS-0532-PFM-00100-03
Optogenetic 473 nm laser	OEM	BL-473-00100-CWM-SD-05-LED-0
Optogenetics – patch cords	Doric	MFP_200/240/900-0.22_2m_FC-FC
		MFP_200/240/900-0.22_1m_FC-MF1.25
Optogenetics – rotary joint	Doric	FRJ_1x2i_FC-2FC_0.22
Rotarod	Ugo Basile	Mouse 7650
Open field	Kinder Scientific	Open Field Systems 40 x 40 cm + Motor Monitor
Microcontroller	Arduino	Arduino Uno
Optogenetic interface	Anymaze Stoelting	AMi-2 Optogenetic interface
Camera 1	Logitech	C920
Camera 2	Logitech	C270
Epifluorescence microscope	Zeiss	AxioImager 2 with AxioCam video camera
Scanning confocal microscope	Leica	TCS SP8
Glass electrode for in vivo physiology	World Precision Instruments	1B150F-4
Hydraulic micropositioner for in vivo physiology	David Kopf	B296023
Hardware for in vivo physiology	2-channel microelectrode AC amplifier	AM-systems Model 1800
	Audio monitor	Grass AM8
