# Supplementary material for: A non-canonical striatopallidal Go pathway that supports motor control
Source: Nat Commun. 2023 Oct 23;14:6712. doi: 10.1038/s41467-023-42288-1 (PMC10593790; doi:10.1038/s41467-023-42288-1)
Supplement: Supplementary file 5 — Supplementary Dataset 2 [file 41467_2023_42288_MOESM5_ESM.xlsx]

## Sheet: Fig1
Assay and Figure	# of mice per group	Dependent measures	Statistical test	Relevant Effects or Interactions	P-Value	F-Value (DFn, DFd)	Relevant Post-hoc	Test	P-Value	q-/t-value	DF
Drd1-cre, SyGCAMP6s	n(SyGCAMP6s)= 5	Synaptophysin+ dSPN terminals in GPe/EP/SNr	1x ANOVA	Brain region (GPe, EP, SNr)	<0.001	F(2,12) = 15.74	GPe vs. EP	Tukey	0.0043	5.718	12
							GPe vs. SNr	Tukey	<0.001	7.624	12
							EP vs. SNr	Tukey	0.3974	1.906	12
p-values leading to post-hoc tests are underlined
significant p-values are in bold
p<0.001 means the p-value was lower than p<0.001, exact p-value not given by program

## Sheet: Fig2
Assay and Figure	# of mice per group	Dependent measures	Statistical test	Relevant Effects or Interactions	P-Value	F-Value, t-value or U-value and DF	Relevant Post-hoc	Test	P-Value	q-/t-value	DF
Drd1-cre, GCAMP7s	n(GCAMP7s)= 8	Open field dFF amplitude change	2x ANOVA	Event (mov. onset vs offset)	<0.001	F (1, 7) = 452.7	N/A	N/A	N/A	N/A	N/A
				Brain region (GPe, SNr)	0.2313	F (1, 7) = 1.718	N/A	N/A	N/A	N/A	N/A
				Event (mov. onset vs offset) x Brain region (GPe, SNr)	0.5083	F (1, 7) = 0.4857	N/A	N/A	N/A	N/A	N/A
Drd1-cre, GCAMP7s	n(GCAMP7s)= 8	Open field body speed amplitude change	Paired t-test	Epoch (mov. onset vs offset)	<0.001	t=16.06, df=7	N/A	N/A	N/A	N/A	N/A
Drd1-cre, GCAMP7s	n(GCAMP7s)= 8	Pearson r correlation GPe dFF and SNr dFF	Mann-Whitney	Dataset (real vs. shuffle)	0.001	Mann-Whitney U (n1=8,n2=1000) = 0	N/A	N/A	N/A	N/A	N/A
		Pearson r correlation GPe dFF and mouse speed	Mann-Whitney	Dataset (real vs. shuffle)	0.001	Mann-Whitney U (n1=8,n2=1000) = 0	N/A	N/A	N/A	N/A	N/A
		Pearson r correlation SNr dFF and mouse speed	Mann-Whitney	Dataset (real vs. shuffle)	0.001	Mann-Whitney U (n1=8,n2=1000) = 3	N/A	N/A	N/A	N/A	N/A
p-values leading to post-hoc tests are underlined
significant p-values are in bold
p<0.001 means the p-value was lower than p<0.001, exact p-value not given by program

## Sheet: Fig3
Assay and Figure	# of mice per group	Dependent measures	Statistical test	Relevant Effects or Interactions	P-Value	F-Value (DFn, DFd)	Relevant Post-hoc	Test	P-Value	q-/t-value	DF
Drd1-cre, GCAMP7s	n(GCAMP7s)= 7	Jump interpeak interval	1x ANOVA	Rotarod speed (5, 10, 15 rpm)	0.0021	F (1.130, 6.782) = 22.04	5 vs 10 rpm	Tukey	0.0102	6.304	6
Cst speed							5 vs 15 rpm	Tukey	0.0062	6.992	6
							10 vs 15 rpm	Tukey	0.0239	5.211	6
Drd1-cre, GCAMP7s	n(GCAMP7s)= 7	Individual jumps: Jump duration	1x ANOVA	Rotarod speed (5, 10, 15 rpm)	<0.001	F (2, 12) = 61.87	5 vs 10 rpm	Tukey	<0.001	8.811	12
Cst speed							5 vs 15 rpm	Tukey	<0.001	15.69	12
							10 vs 15 rpm	Tukey	0.001	6.881	12
Drd1-cre, GCAMP7s	n(GCAMP7s)= 7	Individual jumps: Transient duration GPe	1x ANOVA	Rotarod speed (5, 10, 15 rpm)	<0.001	F (2, 12) = 18.27	5 vs 10 rpm	Tukey	0.0043	5.713	12
Cst speed							5 vs 15 rpm	Tukey	0.0002	8.364	12
							10 vs 15 rpm	Tukey	0.1884	2.651	12
Drd1-cre, GCAMP7s	n(GCAMP7s)= 7	Individual jumps: Transient duration SNr	1x ANOVA	Rotarod speed (5, 10, 15 rpm)	<0.001	F (2, 12) = 16.52	5 vs 10 rpm	Tukey	0.0454	3.851	12
Cst speed							5 vs 15 rpm	Tukey	<0.001	8.125	12
							10 vs 15 rpm	Tukey	0.0266	4.275	12
Drd1-cre, GCAMP7s	n(GCAMP7s)= 7	Individual jumps: Pearson r correlation jump duration vs. GPe dFF transient duration at movement onset	Pearson r	r = 0.75	<0.001	N/A	N/A	N/A	N/A	N/A	N/A
Cst speed
Drd1-cre, GCAMP7s	n(GCAMP7s)= 7	Individual jumps: Pearson r correlation jump duration vs. SNr dFF transient duration at movement onset	Pearson r	r = 0.67	<0.001	N/A	N/A	N/A	N/A	N/A	N/A
Cst speed
Drd1-cre, GCAMP7s	n(GCAMP7s)= 8	Pearson r correlation GPe dFF and SNr dFF	1x ANOVA	Epoch (pre vs. post vs. during)	0.0017	F (1.133, 6.800) = 23.61	during vs pre	Tukey	0.0074	4.602	6
Acc speed							during vs post	Tukey	0.0038	5.263	6
Drd1-cre, GCAMP7s	n(GCAMP7s)= 8	Pearson r correlation GPe dFF and SNr dFF	2x ANOVA	Epoch (pre/post vs. during)	0.0016	F (1.254, 7.524) = 20.65	N/A	N/A	N/A	N/A	N/A
Cst speed				Rotarod speed (5, 10, 15 rpm)	0.4052	F (1.574, 9.447) = 0.9297
				Epoch x Rotarod speed	0.336	F (2.518, 15.11) = 1.205
p-values leading to post-hoc tests are underlined
significant p-values are in bold
p<0.001 means the p-value was lower than p<0.001, exact p-value not given by program

## Sheet: FigS4
Assay and Figure	# of mice per group	Dependent measures	Statistical test	Relevant Effects or Interactions	P-Value	F-Value (DFn, DFd)	Relevant Post-hoc	Test	P-Value	q-/t-value	DF
Drd1-cre, GCAMP7s	n(GCAMP7s)= 7	GPe Basal Zscore dFF	2 way Mixed Model	Epoch (pre, during, post)	<0.001	F (2, 18) = 621.2	pre vs during	Sidak	<0.001	30.28	18
Acc speed				Trial (1 to10)	0.6462	F (9, 144) = 0.7678	post vs during	Sidak	<0.001	30.77	18
				Trial x Epoch	0.7678	F (18, 144) = 0.7375
Drd1-cre, GCAMP7s	n(GCAMP7s)= 7	SNr Basal Zscore dFF	2 way Mixed Model	Epoch (pre, during, post)	<0.001	F (2, 18) = 11.17	pre vs during	Sidak	<0.001	4.269	18
Acc speed				Trial (1 to10)	0.9348	F (9, 144) = 0.3971	post vs during	Sidak	0.0021	3.893	18
				Trial x Epoch	0.972	F (18, 144) = 0.4551
Drd1-cre, GCAMP7s	n(GCAMP7s)= 7	GPe AUC	2 way Mixed Model	Epoch (pre, during, post)	<0.001	F (2, 18) = 91.57	pre vs during	Sidak	<0.001	11.97	18
Acc speed				Trial (1 to10)	0.0631	F (9, 144) = 1.857	post vs during	Sidak	<0.001	11.45	18
				Trial x Epoch	0.8439	F (18, 144) = 0.6614
Drd1-cre, GCAMP7s	n(GCAMP7s)= 7	SNr AUC	2 way Mixed Model	Epoch (pre, during, post)	<0.001	F (2, 18) = 23.50	pre vs during	Sidak	<0.001	6.517	18
Acc speed				Trial (1 to10)	0.4409	F (9, 144) = 1.002	post vs during	Sidak	<0.001	5.102	18
				Trial x Epoch	0.6793	F (18, 144) = 0.8159
Drd1-cre, GCAMP7s	n(GCAMP7s)= 7	GPe Peak Frequency	2 way Mixed Model	Epoch (pre, during, post)	0.0744	F (2, 18) = 3.013	interaction not significant	N/A	N/A	N/A	N/A
Acc speed				Trial (1 to10)	0.0019	F (9, 144) = 3.103
				Trial x Epoch	0.9996	F (18, 144) = 0.2327
Drd1-cre, GCAMP7s	n(GCAMP7s)= 7	SNr Peak Frequency	2 way Mixed Model	Epoch (pre, during, post)	0.0028	F (9, 144) = 2.977	pre vs during	Sidak	0.0429	2.513	18
Acc speed				Trial (1 to10)	0.0185	F (2, 18) = 5.019	post vs during	Sidak	0.0179	2.927	18
				Trial x Epoch	0.9886	F (18, 144) = 0.3868
Drd1-cre, GCAMP7s	n(GCAMP7s)= 7	GPe Peak Amplitude	2 way Mixed Model	Epoch (pre, during, post)	0.0017	F (2, 18) = 9.299	pre vs during	Sidak	0.0093	3.23	18
Acc speed				Trial (1 to10)	0.4156	F (9, 144) = 1.034	post vs during	Sidak	0.0014	4.089	18
				Trial x Epoch	0.998	F (18, 144) = 0.2908
Drd1-cre, GCAMP7s	n(GCAMP7s)= 7	SNr Peak Amplitude	2 way Mixed Model	Epoch (pre, during, post)	<0.001	F (2, 18) = 12.04	pre vs during	Sidak	0.0054	3.478	18
Acc speed				Trial (1 to10)	0.0244	F (9, 144) = 2.212	post vs during	Sidak	<0.001	4.738	18
				Trial x Epoch	0.93	F (18, 144) = 0.5478
Drd1-cre, GCAMP7s	n(GCAMP7s)= 7	GPe dFF interpeak interval regrouped by animal	1x ANOVA	Epoch (pre, post, during)	<0.001	F (1.604, 9.624) = 33.10	pre vs. during	Sidak	0.0031	5.492	6
Acc speed							post vs. during	Sidak	<0.001	7.029	6
Drd1-cre, GCAMP7s	n(GCAMP7s)= 7	SNr dFF interpeak interval regrouped by animal	1x ANOVA	Epoch (pre, post, during)	0.0044	F (1.078, 6.469) = 17.70	pre vs. during	Sidak	0.0155	3.925	6
Acc speed							post vs. during	Sidak	0.0081	4.507	6
p-values leading to post-hoc tests are underlined
significant p-values are in bold
p<0.001 means the p-value was lower than p<0.001, exact p-value not given by program

## Sheet: FigS5
Assay and Figure	# of mice per group	Dependent measures	Statistical test	Relevant Effects or Interactions	P-Value	F-Value (DFn, DFd)	Relevant Post-hoc	Test	P-Value	q-/t-value	DF
Drd1-cre, GCAMP7s	n(GCAMP7s)= 7	Individual jumps: Amplitude change of lower body position at movement onset	1x ANOVA	Rotarod speed (5, 10, 15 rpm)	0.538		main effect not significant	N/A	N/A	N/A	N/A
Cst speed
Drd1-cre, GCAMP7s	n(GCAMP7s)= 7	Individual jumps: Amplitude change of GPe dFF at movement onset	1x ANOVA	Rotarod speed (5, 10, 15 rpm)	<0.001	F(2,18) = 24.05	5 vs 10 rpm	Tukey	<0.001	6.299	18
Cst speed							5 vs 15 rpm	Tukey	<0.001	9.66	18
							10 vs 15 rpm	Tukey	0.07	3.36	18
Drd1-cre, GCAMP7s	n(GCAMP7s)= 7	Individual jumps: Amplitude change of SNr dFF at movement onset	1x ANOVA	Rotarod speed (5, 10, 15 rpm)	0.0046	F (2, 18) = 7.347	5 vs 10 rpm	Tukey	0.1723	2.663	18
Cst speed							5 vs 15 rpm	Tukey	0.0033	5.421	18
							10 vs 15 rpm	Tukey	0.1537	2.758	18
Drd1-cre, GCAMP7s	n(GCAMP7s)= 7	Individual jumps: Pearson r correlation jump amplitude vs. GPe dFF transient amplitude at movement onset	Pearson r	r = 0.12	<0.001	N/A	N/A	N/A	N/A	N/A	N/A
Cst speed
Drd1-cre, GCAMP7s	n(GCAMP7s)= 7	Individual jumps: Pearson r correlation jump amplitude vs. SNr dFF transient amplitude at movement onset	Pearson r	r = 0.15	<0.001	N/A	N/A	N/A	N/A	N/A	N/A
Cst speed
p-values leading to post-hoc tests are underlined
significant p-values are in bold
p<0.001 means the p-value was lower than p<0.001, exact p-value not given by program

## Sheet: Fig4
Assay and Figure	# of mice per group	Dependent measures	Statistical test	Relevant Effects or Interactions	P-Value	F-Value or U-Value and DF	Relevant Post-hoc	Test	P-Value	q-/t-value	DF
Drd1-cre, SyGCAMP8s	n(SyGCAMP8s)= 7	GPe AUC	One way ANOVA	Epoch (pre, during, post)	<0.001	F (2, 18) = 27.08	pre vs during	Tukey	<0.001	9.705	18
Acc speed							post vs during	Tukey	<0.001	8.11	18
Drd1-cre, SyGCAMP8s	n(SyGCAMP8s)= 7	SNr AUC	One way ANOVA	Epoch (pre, during, post)	<0.001	F (2, 18) = 37.73	pre vs during	Tukey	<0.001	11.85	18
Acc speed							post vs during	Tukey	<0.001	8.735	18
Drd1-cre, SyGCAMP8s	n(SyGCAMP8s)= 7	GPe Basal Zscore dFF	One way ANOVA	Epoch (pre, during, post)	<0.001	F (2, 18) = 43.14	pre vs during	Tukey	<0.001	11.28	18
Acc speed							post vs during	Tukey	<0.001	11.47	18
Drd1-cre, SyGCAMP8s	n(SyGCAMP8s)= 7	SNr Basal Zscore dFF	One way ANOVA	Epoch (pre, during, post)	<0.001	F (2, 18) = 64.74	pre vs during	Tukey	<0.001	13.98	18
Acc speed							post vs during	Tukey	<0.001	13.9	18
Drd1-cre, SyGCAMP8s	n(SyGCAMP8s)= 7	Pearson r correlation GPe dFF and SNr dFF	One way ANOVA	Epoch (pre, during, post)	0.0028	F (2, 18) = 8.272	pre vs during	Tukey	0.0107	4.662	18
Acc speed							post vs during	Tukey	0.0043	5.249	18
Drd1-cre, SyGCAMP8s	n(SyGCAMP8s)= 4	bouton vs axon expression GCaMP7s vs. SyGCaMP8s	Mann-Whitney	GCaMP7s vs. SyGCaMP8s	0.0286	Mann-Whitney U (n1=4,n2=4) = 0	N/A	N/A	N/A	N/A	N/A
p-values leading to post-hoc tests are underlined
significant p-values are in bold
p<0.001 means the p-value was lower than p<0.001, exact p-value not given by program

## Sheet: Fig5
Assay and Figure	# of mice per group	Dependent measures	Statistical test	Relevant Effects or Interactions	P-Value	F-Value (DFn, DFd)	Relevant Post-hoc	Test	P-Value	q-/t-value	DF
Drd1-cre, hM4D, Open Field	n(mCherry)= 10	Dist moved per 5-min bins across 1h (m)	3x ANOVA	Virus (mCherry, hM4D) x Drug (SAL, CNO)	<0.001	F (1, 180) = 43.18	Total dist 1h: mCherry, SAL vs CNO	Sidak	0.3246	1.413	15
	n(hM4D)= 7			Timepoints x Virus (mCherry, hM4D) x Drug (SAL, CNO)	0.2875	F (11, 180) = 1.203	Total dist 1h: hM4D, SAL vs CNO	Sidak	<0.001	5.876	15
				Virus (mCherry, hM4D)	0.0525	F (1, 180) = 3.809
				Drug (SAL, CNO)	<0.001	F (1, 180) = 97.70
				Timepoints	<0.001	F (11, 180) = 8.247
Drd1-cre, hM4D, Rotarod	n(mCherry)= 9	Latency to first fall (Cst speed)	2x ANOVA	Virus (mCherry, hM4D) x Drug (SAL, CNO)	0.0114	F (1, 16) = 8.167	mCherry, SAL vs CNO	Sidak	0.1153	2.029	16
	n(hM4D)= 9			Virus (mCherry, hM4D)	0.5995	F (1, 16) = 0.2870	hM4D, SAL vs CNO	Sidak	0.1189	2.012	16
				Drug (SAL, CNO)	0.9905	F (1, 16) = 0.0001454
Drd1-cre, hM4D, Rotarod	n(mCherry)= 9	Number of falls (Cst speed)	2x ANOVA	Virus (mCherry, hM4D) x Drug (SAL, CNO)	0.0048	F (1, 16) = 10.72	mCherry, SAL vs CNO	Sidak	0.1184	2.015	16
	n(hM4D)= 9			Virus (mCherry, hM4D)	0.6624	F (1, 16) = 0.1979	hM4D, SAL vs CNO	Sidak	0.0371	2.616	16
				Drug (SAL, CNO)	0.6763	F (1, 16) = 0.1808
p-values leading to post-hoc tests are underlined
significant p-values are in bold
p<0.001 means the p-value was lower than p<0.001, exact p-value not given by program

## Sheet: Fig6
Assay and Figure	# of mice per group	Dependent measures	Statistical test	Relevant Effects or Interactions	P-Value	F-Value (DFn, DFd)	Relevant Post-hoc	Test	P-Value	q-/t-value	DF
Drd1-cre, ChR2+hM4D, GPe units, 0 ms stim	n(SAL)= 5	Distribution of inhibited vs. non-inhibited units	Fisher's exact test	Drug (SAL, CNO)	0.4737	N/A	N/A		N/A	N/A	N/A
	n(CNO)= 5
Drd1-cre, ChR2+hM4D, GPe units, 250 ms stim	n(SAL)= 5	Distribution of inhibited vs. non-inhibited units	Fisher's exact test	Drug (SAL, CNO)	<0.001	N/A	N/A		N/A	N/A	N/A
	n(CNO)= 5
Drd1-cre, ChR2+hM4D, GPe units, 500 ms stim	n(SAL)= 5	Distribution of inhibited vs. non-inhibited units	Fisher's exact test	Drug (SAL, CNO)	<0.001	N/A	N/A		N/A	N/A	N/A
	n(CNO)= 5
Drd1-cre, ChR2+hM4D, GPe units, 1000 ms stim	n(SAL)= 5	Distribution of inhibited vs. non-inhibited units	Fisher's exact test	Drug (SAL, CNO)	<0.001	N/A	N/A		N/A	N/A	N/A
	n(CNO)= 5
Drd1-cre, ChR2+hM4D, SNr units, 0 ms stim	n(SAL)= 5	Distribution of inhibited vs. non-inhibited units	Fisher's exact test	Drug (SAL, CNO)	0.4737	N/A	N/A		N/A	N/A	N/A
	n(CNO)= 5
Drd1-cre, ChR2+hM4D, SNr units, 250 ms stim	n(SAL)= 5	Distribution of inhibited vs. non-inhibited units	Fisher's exact test	Drug (SAL, CNO)	0.8306	N/A	N/A		N/A	N/A	N/A
	n(CNO)= 5
Drd1-cre, ChR2+hM4D, SNr units, 500 ms stim	n(SAL)= 5	Distribution of inhibited vs. non-inhibited units	Fisher's exact test	Drug (SAL, CNO)	>0.9999	N/A	N/A		N/A	N/A	N/A
	n(CNO)= 5
Drd1-cre, ChR2+hM4D, SNr units, 1000 ms stim	n(SAL)= 5	Distribution of inhibited vs. non-inhibited units	Fisher's exact test	Drug (SAL, CNO)	>0.9999	N/A	N/A		N/A	N/A	N/A
	n(CNO)= 5
Drd1-cre, ChR2+hM4D, GPe units, all units, Full Laser epoch	n(SAL)= 5	Normalized firing response	2x ANOVA	Drug (SAL, CNO)	<0.001	F (1, 8) = 47.60	SAL, 0 vs. 250 ms	Sidak	<0.001	10.12	24
	n(CNO)= 5			Stim duration (0, 250, 500, 1000 ms)	<0.001	F (3, 24) = 24.68	SAL, 0 vs. 500 ms	Sidak	<0.001	10.14	24
				Drug (SAL, CNO) x Stim duration (0, 250, 500, 1000 ms)	<0.001	F (3, 24) = 25.71	SAL, 0 vs. 1000 ms	Sidak	<0.001	9.546	24
							CNO, 0 vs. 250 ms	Sidak	0.9998	0.07567	24
							CNO, 0 vs. 500 ms	Sidak	0.7948	0.8383	24
							CNO, 0 vs. 1000 ms	Sidak	0.8145	0.8034	24
							0 ms, SAL vs. CNO	Sidak	0.9995	0.1913	32
							250 ms, SAL vs. CNO	Sidak	<0.001	7.379	32
							500 ms, SAL vs. CNO	Sidak	<0.001	7.929	32
							1000 ms, SAL vs. CNO	Sidak	<0.001	6.355	32
Drd1-cre, ChR2+hM4D, GPe units, all units, First 50ms Laser epoch	n(SAL)= 5	Normalized firing response	2x ANOVA	Drug (SAL, CNO)	0.001	F (1, 8) = 25.41	SAL, 0 vs. 250 ms	Sidak	0.3416	1.568	24
	n(CNO)= 5			Stim duration (250, 500, 1000 ms)	0.1612	F (3, 24) = 1.873	SAL, 0 vs. 500 ms	Sidak	0.0032	3.724	24
				Drug (SAL, CNO) x Stim duration (250, 500, 1000 ms)	0.0313	F (3, 24) = 3.486	SAL, 0 vs. 1000 ms	Sidak	0.0464	2.6	24
							CNO, 0 vs. 250 ms	Sidak	>0.9999	0.04783	24
							CNO, 0 vs. 500 ms	Sidak	0.9754	0.3774	24
							CNO, 0 vs. 1000 ms	Sidak	0.7541	0.9069	24
							0 ms, SAL vs. CNO	Sidak	0.7134	1.127	32
							250 ms, SAL vs. CNO	Sidak	0.0586	2.571	32
							500 ms, SAL vs. CNO	Sidak	0.0001	4.794	32
							1000 ms, SAL vs. CNO	Sidak	0.0007	4.262	32
Drd1-cre, ChR2+hM4D, SNr units, Full Laser epoch	n(SAL)= 5	Normalized firing response	2x ANOVA	Drug (SAL, CNO)	0.9902	F (1, 8) = 0.0001593	All, 0 vs. 250 ms	Sidak	<0.001	17.69	27
	n(CNO)= 5			Stim duration (0, 250, 500, 1000 ms)	<0.001	F (3, 24) = 167.8	All, 0 vs. 500 ms	Sidak	<0.001	17.2	27
				Drug (SAL, CNO) x Stim duration (0, 250, 500, 1000 ms)	0.164	F (3, 24) = 1.856	All, 0 vs. 1000 ms	Sidak	<0.001	17.6	27
Drd1-cre, ChR2+hM4D, SNr units, First 50ms Laser epoch	n(SAL)= 5	Normalized firing response	2x ANOVA	Drug (SAL, CNO)	0.9643	F (1, 8) = 0.002130	All, 0 vs. 250 ms	Sidak	<0.001	7.755	27
	n(CNO)= 5			Stim duration (250, 500, 1000 ms)	<0.001	F (3, 24) = 25.90	All, 0 vs. 500 ms	Sidak	<0.001	7.02	27
				Drug (SAL, CNO) x Stim duration (250, 500, 1000 ms)	0.4748	F (3, 24) = 0.8608	All, 0 vs. 1000 ms	Sidak	<0.001	6.859	27
p-values leading to post-hoc tests are underlined
significant p-values are in bold
p<0.001 means the p-value was lower than p<0.001, exact p-value not given by program

## Sheet: FigS6
Assay and Figure	# of mice per group	Dependent measures	Statistical test	Relevant Effects or Interactions	P-Value	F-Value (DFn, DFd)	Relevant Post-hoc	Test	P-Value	q-/t-value	DF
Drd1-cre, ChR2+hM4D, GPe (0, 250, 500, 1000 ms)	n(SAL)= 5	Basal firing rate	2x ANOVA	Drug (SAL, CNO)	0.9576	F (1, 8) = 0.003002	0 ms, SAL vs. CNO	Sidak	0.999	0.1076	32
	n(CNO)= 5			Stim duration (0, 250, 500, 1000 ms)	<0.0001	F (3, 24) = 13.16	250 ms, SAL vs. CNO	Sidak	0.999	0.1005	32
				Drug (SAL, CNO) x Stim duration (0, 250, 500, 1000 ms)	0.916	F (3, 24) = 0.1694	500 ms, SAL vs. CNO	Sidak	0.999	0.06595	32
							1000 ms, SAL vs. CNO	Sidak	0.999	0.1405	32
Drd1-cre, ChR2+hM4D, SNr (0, 250, 500, 1000 ms)	n(SAL)= 5	Basal firing rate	2x ANOVA	Drug (SAL, CNO)	0.3721	F (1, 8) = 0.8938	N/A		N/A	N/A	N/A
	n(CNO)= 5			Stim duration (0, 250, 500, 1000 ms)	0.1165	F (3, 24) = 2.181
				Drug (SAL, CNO) x Stim duration (0, 250, 500, 1000 ms)	0.5981	F (3, 24) = 0.6376	N/A		N/A	N/A	N/A
Drd1-cre, ChR2+hM4D, GPe units, 0 ms stim	n(SAL)= 5	Distribution of inhibited vs. non-inhibited units	Fisher's exact test	Drug (SAL, CNO)	0.999	N/A	N/A		N/A	N/A	N/A
	n(CNO)= 5
Drd1-cre, ChR2+hM4D, GPe units, 250 ms stim	n(SAL)= 5	Distribution of inhibited vs. non-inhibited units	Fisher's exact test	Drug (SAL, CNO)	<0.001	N/A	N/A		N/A	N/A	N/A
	n(CNO)= 5
Drd1-cre, ChR2+hM4D, GPe units, 500 ms stim	n(SAL)= 5	Distribution of inhibited vs. non-inhibited units	Fisher's exact test	Drug (SAL, CNO)	<0.001	N/A	N/A		N/A	N/A	N/A
	n(CNO)= 5
Drd1-cre, ChR2+hM4D, GPe units, 1000 ms stim	n(SAL)= 5	Distribution of inhibited vs. non-inhibited units	Fisher's exact test	Drug (SAL, CNO)	0.0024	N/A	N/A		N/A	N/A	N/A
	n(CNO)= 5
Drd1-cre, ChR2+hM4D, SNr units, 0 ms stim	n(SAL)= 5	Distribution of inhibited vs. non-inhibited units	Fisher's exact test	Drug (SAL, CNO)	>0.9999	N/A	N/A		N/A	N/A	N/A
	n(CNO)= 5
Drd1-cre, ChR2+hM4D, SNr units, 250 ms stim	n(SAL)= 5	Distribution of inhibited vs. non-inhibited units	Fisher's exact test	Drug (SAL, CNO)	>0.9999	N/A	N/A		N/A	N/A	N/A
	n(CNO)= 5
Drd1-cre, ChR2+hM4D, SNr units, 500 ms stim	n(SAL)= 5	Distribution of inhibited vs. non-inhibited units	Fisher's exact test	Drug (SAL, CNO)	>0.9999	N/A	N/A		N/A	N/A	N/A
	n(CNO)= 5
Drd1-cre, ChR2+hM4D, SNr units, 1000 ms stim	n(SAL)= 5	Distribution of inhibited vs. non-inhibited units	Fisher's exact test	Drug (SAL, CNO)	>0.9999	N/A	N/A		N/A	N/A	N/A
	n(CNO)= 5
Drd1-cre, ChR2+hM4D, GPe units, all units, Full Laser epoch	n(SAL)= 5	Z-score	2x ANOVA	Drug (SAL, CNO)	<0.001	F (1, 8) = 29.39	SAL, 0 vs. 250 ms	Sidak	<0.001	8.835	24
	n(CNO)= 5			Stim duration (0, 250, 500, 1000 ms)	<0.001	F (3, 24) = 25.38	SAL, 0 vs. 500 ms	Sidak	<0.001	9.189	24
				Drug (SAL, CNO) x Stim duration (0, 250, 500, 1000 ms)	<0.001	F (3, 24) = 19.40	SAL, 0 vs. 1000 ms	Sidak	<0.001	10.01	24
							CNO, 0 vs. 250 ms	Sidak	0.9942	0.2294	24
							CNO, 0 vs. 500 ms	Sidak	0.9976	0.1711	24
							CNO, 0 vs. 1000 ms	Sidak	0.5454	1.229	24
							0 ms, SAL vs. CNO	Sidak	0.999	0.08896	32
							250 ms, SAL vs. CNO	Sidak	<0.001	5.77	32
							500 ms, SAL vs. CNO	Sidak	<0.001	6.042	32
							1000 ms, SAL vs. CNO	Sidak	<0.001	5.888	32
Drd1-cre, ChR2+hM4D, SNr units, Full Laser epoch	n(SAL)= 5	Z-score	2x ANOVA	Drug (SAL, CNO)	0.2487	F (1, 8) = 1.548	All, 0 vs. 250 ms	Sidak	<0.001	8.28	27
	n(CNO)= 5			Stim duration (0, 250, 500, 1000 ms)	<0.001	F (3, 24) = 37.08	All, 0 vs. 500 ms	Sidak	<0.001	8.24	27
				Drug (SAL, CNO) x Stim duration (0, 250, 500, 1000 ms)	0.2604	F (3, 24) = 1.424	All, 0 vs. 1000 ms	Sidak	<0.001	8.698	27
Drd1-cre, ChR2+hM4D, GPe units, all units, First 50 ms	n(SAL)= 5	Z-score	2x ANOVA	Drug (SAL, CNO)	0.0016	F (1, 8) = 21.61	SAL, 0 vs. 250 ms	Sidak	<0.001	4.665	24
	n(CNO)= 5			Stim duration (0, 250, 500, 1000 ms)	<0.001	F (3, 24) = 10.08	SAL, 0 vs. 500 ms	Sidak	<0.001	6.076	24
				Drug (SAL, CNO) x Stim duration (0, 250, 500, 1000 ms)	<0.001	F (3, 24) = 8.576	SAL, 0 vs. 1000 ms	Sidak	<0.001	6.757	24
							CNO, 0 vs. 250 ms	Sidak	0.9999	0.06181	24
							CNO, 0 vs. 500 ms	Sidak	>0.9999	0.002482	24
							CNO, 0 vs. 1000 ms	Sidak	0.9519	0.4791	24
							0 ms, SAL vs. CNO	Sidak	0.9123	0.755	32
							250 ms, SAL vs. CNO	Sidak	0.0013	4.034	32
							500 ms, SAL vs. CNO	Sidak	<0.0001	4.968	32
							1000 ms, SAL vs. CNO	Sidak	<0.0001	5.11	32
Drd1-cre, ChR2+hM4D, SNr units, First 50 ms	n(SAL)= 5	Z-score	2x ANOVA	Drug (SAL, CNO)	0.2826	F (1, 8) = 1.327	All, 0 vs. 250 ms	Sidak	<0.001	5.872	27
	n(CNO)= 5			Stim duration (0, 250, 500, 1000 ms)	<0.001	F (3, 24) = 16.45	All, 0 vs. 500 ms	Sidak	<0.001	5.692	27
				Drug (SAL, CNO) x Stim duration (0, 250, 500, 1000 ms)	0.6277	F (3, 24) = 0.5897	All, 0 vs. 1000 ms	Sidak	<0.001	6.029	27
p-values leading to post-hoc tests are underlined
significant p-values are in bold
p<0.001 means the p-value was lower than p<0.001, exact p-value not given by program

## Sheet: Fig7
Assay and Figure	# of mice per group	Dependent measures	Statistical test	Relevant Effects or Interactions	P-Value	F-Value (DFn, DFd)	Relevant Post-hoc	Test	P-Value	q-/t-value	DF
Drd1-cre, eOPN3, Rotarod	n(GFP)= 9	Latency to fall (Acc speed)	2x ANOVA	Virus (GFP, eOPN3) x Laser (ON, OFF)	0.0022	F (1, 17) = 12.97	GFP, Laser ON vs OFF	Sidak	0.0965	2.115	17		BASIC BEHAVIOR
	n(eOPN3)= 10			Virus (GFP, eOPN3)	0.0503	F (1, 17) = 4.438	eOPN3, Laser ON vs OFF	Sidak	0.016	3.002	17
				Laser (ON, OFF)	0.6021	F (1, 17) = 0.2823
Drd1-cre, eOPN3, Open Field	n(GFP)= 9	Average relative mouse speed during 30s stim epoch	3x ANOVA	Virus (GFP, eOPN3) x Laser (ON, OFF) x Epoch (pre/post)	0.0444	F (1, 30) = 4.405	post-epoch: GFP, Laser ON vs OFF	Sidak	0.961	1.207	30
				Virus (GFP, eOPN3)	0.6947	F (1, 30) = 0.1570	post-epoch: eOPN3, Laser ON vs OFF	Sidak	0.0019	4.326	30
	n(eOPN3)= 8			Laser (ON, OFF)	0.0641	F (1, 30) = 3.696
				Epoch (pre/post)	0.1052	F (1, 30) = 2.791
Drd1-cre, eOPN3, Open Field	n(GFP)= 9	Perc. time locomoting/finemov/motionless	3-way Mixed model	Virus (GFP, eOPN3) x Epoch (pre/post) x Motor (loco, finemov, motionless)	<0.001	F (2, 18) = 27.61	locomotion: GFP, pre vs post	Sidak	>0.999	0.005276	15		FINE MOVEMENTS
	n(eOPN3)= 8			Virus (GFP, eOPN3)	>0.9999	F (1.000, 24.00) = 6.408e-020	locomotion: eOPN3, pre vs post	Sidak	<0.001	5.695	15
				Epoch (pre, post)	>0.9999	F (1.000, 24.00) = 3.725e-019	fine mov: GFP, pre vs post	Sidak	0.613	0.9086	15
				Motor (loco, finemov, motionless)	<0.001	F (2, 24) = 242.5	fine mov: eOPN3, pre vs post	Sidak	<0.001	6.627	15
							motionless: GFP, pre vs post	Sidak	0.3752	1.311	15
							motionless: eOPN3, pre vs post	Sidak	0.2927	1.482	15
p-values leading to post-hoc tests are underlined
significant p-values are in bold
p<0.001 means the p-value was lower than p<0.001, exact p-value not given by program

[truncated: 4 more sheets: FigS8, Fig8, FigS9, Fig9]
