# Supplementary material for: A non-canonical striatopallidal Go pathway that supports motor control
Source: Nat Commun. 2023 Oct 23;14:6712. doi: 10.1038/s41467-023-42288-1 (PMC10593790; doi:10.1038/s41467-023-42288-1)
Supplement: Supplementary file 11 — Source Data [file 41467_2023_42288_MOESM11_ESM.xlsx]

## Sheet: Fig1D
Fig.1D: Synaptophysin-GCaMP6s+ dSPN terminal density (% striatum)
GPe	EP	SNr
68.3322	121.24	120.115
70.439	115.952	136.037
92.7773	103.365	120.038
80.9341	133.206	164.694
100.513	132.859	130.275

## Sheet: Fig2F
Fig.2F: Mouse speed Amplitude change (cm/s)			Fig.2F: Zscore dFF Amplitude change GPe			Fig.2F: Zscore dFF Amplitude change SNr
onset	offset		onset	offset		onset	offset
5.64063	-8.18028		1.36312	-0.777312		1.27084	-0.902013
5.15397	-4.90167		1.17159	-0.822148		1.27601	-1.05444
5.1273	-6.44871		1.24978	-0.991015		1.33615	-0.872983
7.04746	-8.28804		0.77829	-0.792404		0.88542	-0.968651
4.93871	-5.10552		1.2422	-0.845086		0.768787	-0.639401
4.6744	-5.67985		0.940258	-0.804142		0.763909	-0.679438
4.25567	-5.38762		1.15235	-0.681457		1.14282	-0.712324
5.21554	-6.85551		0.918159	-0.928101		0.767302	-0.750377

## Sheet: Fig2G
Fig.2G: Pearson r coefficient GPe dFF and mouse speed				Fig.2G: Pearson r coefficient SNr dFF and mouse speed					Fig.2H: Pearson r coefficient GPe and SNr dFF
real	shuffle			real	shuffle				real	shuffle
0.517166	0.0988212			0.550322	0.0881729				0.875078	0.0114906
0.731645	0.139198			0.704822	0.0475225				0.889246	0.0831448
0.722339	0.00134449			0.683923	0.124288				0.919194	0.131996
0.538084	0.0876443			0.317988	0.101468				0.753994	0.0667424
0.39738	0.0259314			0.337185	0.0654404				0.621716	0.13577
0.376884	0.0484231			0.331863	0.0956146				0.617585	0.0636228
0.643255	0.133021			0.554989	0.045288				0.829535	0.0876935
0.587748	0.131575			0.598656	0.0762918				0.73647	0.0668684
	0.0980048				0.162997					0.122572
	0.0651916				0.0384369					0.0658549
	0.126738				0.108173					0.0466185
	0.111482				0.0248311					0.136323
	0.0922193				0.0483811					0.14678
	0.122569				0.0568368					0.0882101
	0.152164				0.0466579					0.0476513
	0.0950837				0.0882473					0.123289
	0.0854053				0.0279918					0.155417
	0.117826				0.169368					0.0565631
	0.110407				0.0619446					0.0745768
	0.10885				0.0213662					0.107654
	0.106093				0.106805					0.11956
	0.0992083				0.0748284					0.120635
	0.0438338				0.0730619					0.155557
	0.177697				0.0495324					0.0729347
	0.168079				0.0681381					0.0726945
	0.0385815				0.0168239					0.149766
	0.0603734				0.0767975					0.0624427
	0.051783				0.028213					0.0125419
	0.0809072				0.0283155					0.0676938
	0.0751704				0.0240008					0.13725
	0.127101				0.0556718					0.137817
	0.0517796				0.0842203					0.107335
	0.128225				0.0680502					0.142607
	0.0563025				0.119179					0.00595861
	0.078186				0.0558039					0.0390431
	0.0904926				0.0505455					0.0323057
	0.060971				0.0898024					0.132511
	0.0753063				0.103663					0.118876
	0.0959657				0.0834465					0.123285
	0.111818				0.0547259					0.067404
	0.120382				0.0500085					0.110173
	0.110802				0.0762575					-0.0270513
	0.109014				0.0528353					0.0498815
	0.0726206				0.0759915					0.123861
	0.0961588				0.152276					0.0798552
	0.0798997				0.0820466					0.0835156
	0.0990093				0.0857017					0.138169
	0.0416612				0.0764773					0.0550571
	0.0852169				0.107495					0.147348
	0.0745657				0.0684812					0.0452809
	0.10662				0.0515124					0.0411157
	0.12106				0.0849648					0.115958
	0.050361				0.167722					0.103999
	0.010532				0.0900294					0.0741995
	0.0630782				0.0570657					0.154172
	0.126044				0.118848					0.0101232
	0.13703				0.0892209					0.123788
	0.136141				0.107633					0.0491117
	0.0744995				0.0965381					0.153591
	0.0634685				0.120536					0.0489816
	0.0379265				0.0507384					0.139552
	0.101902				0.140209					0.152855
	-2.04924e-05				0.091956					0.142582
	0.0606034				0.148037					0.19241
	0.0695166				0.0682629					0.112223
	0.0545596				0.0844485					0.107163
	0.0409404				0.0586441					0.0786087
	0.0917163				0.0884588					0.0514089
	0.0633209				0.0540925					0.0740798
	0.0212392				0.0591753					0.108766
	0.0665256				0.190236					0.0783383
	0.0761026				0.0386016					0.0260156
	0.155266				0.032681					0.0992445
	0.0930742				0.0241586					0.0776908
	0.0383993				0.0666398					-0.0255725
	0.0495956				0.0839567					0.129559
	0.0517034				0.0577517					0.01643
	0.115869				0.0596008					0.169177
	0.126181				-0.0178871					0.0632267
	0.106505				0.0991774					0.0637485
	0.148247				-0.00336073					0.0193255
	0.087088				0.0946383					0.126552
	0.0772588				0.0550343					0.124189
	0.0867424				0.101778					0.124034
	0.0856578				0.0553974					0.0517653
	0.0469531				0.0175766					0.102484
	0.0524261				0.0687163					0.151501
	0.0476625				0.101224					0.107201
	0.0828769				0.0991844					0.0748571
	0.132702				0.162223					0.0461788
	0.0564183				-0.00853413					0.0646441
	0.0835036				0.0735125					0.107409
	0.0462485				0.132026					0.117536
	0.0739097				0.157123					0.147265
	0.0720766				0.0498611					0.125114
	0.121161				0.0278838					0.138138
	0.106103				0.113638					0.204788
	0.0855363				0.135117					-0.0281397
	0.082793				0.131845					0.0573077
	0.0978738				0.0863093					0.0614336
	0.0595636				0.108479					0.0359464
	0.104487				0.0772866					0.129563
	0.0566383				0.114126					0.0851445
	0.0462429				0.0305644					0.0372119
	0.046321				0.12616					0.0846472
	0.14601				0.0568962					0.137149
	0.0493438				0.0853395					0.0311191
	0.081479				-0.0196993					0.152497
	0.0942302				0.12222					0.134214
	0.0992449				0.0743948					0.0713502
	0.101382				0.0219003					0.0660919
	0.114626				0.0880923					0.0611295
	0.0676805				0.117216					0.0110884
	0.075233				0.0725166					0.152092
	0.0790484				0.184855					0.00549982
	0.124345				0.119172					0.094389
	0.0665961				0.0887369					0.112306
	0.03633				0.0668661					0.12123
	0.144162				0.0521103					0.0751103
	0.0661516				0.101028					0.0616192
	0.0770971				0.0632375					0.0785991
	0.111226				0.0351492					0.06932
	0.0824669				0.148244					0.0557897
	0.0267145				0.104796					0.118029
	0.0764919				0.0655931					0.174408
	0.0735418				0.12427					-0.00268272
	0.135702				0.0738696					0.077039
	0.155097				-0.107716					0.0824404
	-0.0703889				0.042157					0.0137621
	-0.084217				0.104882					0.128438
	-0.00449793				0.0467176					0.0847287
	0.20417				0.0689447					0.0884286
	0.00472924				0.0659632					0.004695
	0.186189				0.0351492					0.0681926
	0.0700383				0.108215					-0.010865
	0.0415686				0.155393					-0.0130702
	-0.0120729				-0.0670695					-0.0166489
	-0.0741583				0.0604753					0.0545139
	0.0591494				0.0498269					0.0885726
	0.116722				0.0967629					0.134543
	0.171833				0.0909166					0.0618342
	0.21639				0.0830248					0.0441599
	0.0722688				0.0897564					0.215183
	0.0970721				0.22597					0.151708
	0.185819				-0.0535452					0.28403
	0.224018				0.0126991					-0.0368124
	-0.00887552				0.044173					0.0534234
	0.234793				0.107015					0.0889052
	0.0281844				0.1076					0.112903
	-0.0569948				0.0653754					0.0564483
	0.0978847				0.050073					0.0688463
	0.114366				0.024015					0.0236005
	0.0182821				0.190115					0.0860152
	0.0766412				0.0820054					-0.00351916
	0.0874523				-0.01513					-0.0336306
	0.00777357				0.227003					0.187207
	0.0708225				0.19068					0.0206321
	0.00127175				0.103537					0.165287
	0.12751				0.069729					0.183162
	0.255709				0.0599072					0.0485134
	0.0588389				0.0709644					0.0229271
	-0.0422028				0.0514128					0.100508
	0.248776				0.0819003					0.00481097
	0.0687746				0.0440798					0.115577
	0.117979				0.107512					0.0174233
	0.291518				0.0222287					0.0132881
	0.0838459				0.172823					0.216492
	0.0445514				0.0652628					0.0579794
	0.000115684				0.093932					0.0869936
	-0.0583787				0.0234422					-0.0854479
	0.296122				0.0809512					-0.062644
	-0.00695483				0.143145					0.0972075
	0.0950092				-0.0122199					0.0526026
	0.120219				0.0629321					0.0977976
	0.1057				-0.0782652					0.144153
	0.143906				-0.0392578					-0.0183172
	0.178498				0.0368648					0.20515
	0.196145				-0.152818					0.0767446
	-0.0774473				0.035253					0.218951
	-0.0247038				0.192989					0.141261
	0.193755				0.0473315					0.123521
	0.0881205				0.110181					0.232255
	-0.0393555				0.0252273					0.207876
	0.0984322				0.129202					-0.016967
	0.0895917				0.0209155					0.125775
	-0.101273				0.130709					-0.0339628
	-0.10949				0.148836					0.209224
	0.0755616				0.213644					0.281748
	0.0605264				-0.0835763					-0.0627969
	-0.0215352				0.0212434					0.0484048
	0.071774				0.206026					0.182854
	0.184819				0.117434					0.0893739
	0.130029				0.13027					0.140242
	0.173402				0.11825					0.0171101
	-0.098523				0.254364					0.11233
	0.237988				0.0413427					0.0265769
	-0.0920461				0.183651					-0.0368295
	0.114835				0.113414					0.177357
	0.0768267				-0.00488549					0.11958
	0.172334				0.138428					-0.0713547
	0.107687				0.174277					0.18656
	0.00610009				0.0732866					0.183361
	0.1057				0.0795175					0.20511
	0.108134				0.0549907					0.0268868
	0.131504				0.151609					0.0718556
	0.0264764				0.00442228					0.0750733
	0.104249				-0.0232949					0.0133741
	0.0785742				-0.0492702					0.139293
	0.00682483				0.0452014					0.124548
	0.0400749				0.152048					-0.0141248
	0.0404401				0.150931					0.12624
	0.159051				0.0363976					0.268871
	0.14323				0.195664					0.128602
	0.315832				0.102617					-0.034368
	0.246663				0.0706566					0.128108
	0.215422				0.198885					0.0893203
	0.194571				0.041421					0.177837
	0.213042				0.0330595					0.162179
	0.118131				0.276336					0.0307556
	0.134793				0.00566183					0.277788
	0.0519332				0.272028					0.154031
	0.116148				-0.0639634					0.0736081
	0.163142				0.00655602					0.0880122
	0.0384586				0.145711					0.0742871
	0.12409				0.0406571					0.0445755
	0.116784				-0.0840721					0.170838
	-0.0585494				0.154216					0.191192
	0.191994				0.0999339					0.149503
	0.205578				0.0147558					0.122642
	-0.077047				0.066749					-0.0886705
	-0.0456747				0.0849758					0.0349302
	0.186149				0.047124					-0.0137163
	0.0842171				0.114511					0.164328
	0.111818				0.0653407					0.118378
	0.208229				0.0809985					0.0107969
	0.0023063				0.000922395					0.169303
	0.00424183				0.219058					0.131784
	-0.0617566				0.0284462					0.109992
	-0.074212				0.0294982					-0.033527
	-0.0215699				0.0950206					0.175868
	-0.0241799				0.0410295					0.149015
	-0.0715511				0.00674066					0.0579312
	0.256157				0.226925					0.0523234
	0.123499				0.0837958					-0.0462369
	0.114337				-0.0204007					-0.0304171
	0.0540235				-0.00670615					0.0470264
	0.0508092				0.181368					0.00857293
	0.0679475				0.0416907					0.187594
	0.0151842				0.108345					0.0889821
	0.181229				-0.046739					0.136341
	0.123764				0.177963					0.0275921
	0.175733				0.122148					0.211025
	0.0217883				-0.121669					0.107967
	0.0501309				-0.129915					0.139848
	0.0134047				0.280083					0.025883
	0.0417358				0.0884306					0.0667698
	0.0336718				0.148597					0.0415004
	0.0833756				0.140436					0.0965841
	0.119981				0.163336					0.0249013
	0.210084				0.0448453					0.214337
	0.0877837				0.209126					0.0729301
	0.155178				0.0475209					0.12
	0.0366623				0.193687					0.23074
	0.0066517				-0.0154752					0.0987087
	0.177652				-0.0630493					0.0670118
	0.210231				0.090974					0.0287263
	-0.000380501				0.0859409					-0.0514563
	0.0300357				-0.0110257					0.0980618
	0.108975				0.0841287					0.0336325
	0.221161				0.247033					0.0918076
	-0.00587707				0.0431321					0.0167132
	0.192654				0.165583					0.0336131
	0.142602				-0.0389402					0.0534538
	0.0477592				0.171735					0.0653277
	0.165977				0.0798184					0.0342336
	0.013519				0.136621					-0.0731726
	0.0314237				0.100572					0.00596952
	0.0774526				-0.0425027					0.212308
	0.0181681				0.0532766					0.205381
	-0.0510728				-0.022546					0.0758866
	0.0414815				0.0138287					0.137129
	0.181754				-0.0444012					0.0297989
	0.0846972				0.0763469					0.0580576
	-0.0379787				-0.0161324					0.0579643
	0.0385423				-0.142448					0.106755
	0.0609708				0.0294468					0.0646524
	-0.0163727				0.163879					-0.00546897
	-0.00575705				0.110469					0.0163141
	0.00254705				-0.0604376					-0.0880308
	0.124104				-0.0193613					0.129611
	0.110364				0.00640594					0.137888
	0.200077				-0.0727669					0.190381
	0.247092				0.181215					0.182651
	0.0416345				-0.0559023					0.0477271
	0.0100426				0.117994					-0.0598107
	0.184502				0.00503426					0.0735321
	0.218183				0.170268					0.020152
	0.130277				0.203068					0.0622952
	0.0418361				0.29088					-0.0197278
	0.140241				0.0116819					0.196914
	0.0397714				0.0648665					0.0991294
	0.126087				0.207247					0.0977513
	0.128264				0.0531267					0.0210834
	0.112323				0.0288611					0.154248
	-0.0418108				0.196365					0.0291537
	0.0740559				0.19104					0.0393839
	0.213945				0.108073					0.0296817
	0.0319536				-0.143749					-0.0304377
	-0.0561913				0.126863					0.165948
	0.0544455				0.0939917					0.0396504
	0.167459				0.0112027					0.036515
	0.0642951				0.0969183					0.16734
	-0.00253446				0.00305635					0.02879
	0.174758				-0.0331438					0.0163991
	0.0516173				0.26769					0.0807363
	0.0631169				0.130625					0.0330012
	-0.0335288				0.113242					0.169558
	0.199588				0.058506					0.166093
	0.163517				0.0801981					0.223277
	0.0573378				0.0230968					0.19618
	0.0837797				0.106511					0.0740183
	-0.055999				0.0516659					0.112051
	0.140992				0.106766					0.061622
	0.0418467				0.0208251					0.197402
	0.173697				0.0316065					0.191753
	0.0731791				0.0563027					-0.0250187
	0.0204809				0.0156051					0.105404
	-0.0586934				-0.0209801					0.0940111
	0.211303				0.0977865					-0.0111066
	0.216924				0.0169362					0.0999458
	-0.0773348				0.0182964					0.0746526
	0.162098				0.017159					-0.00534821
	0.122133				0.161077					-0.00781153
	0.139101				0.127996					0.118318
	0.051289				0.0987626					0.0116124
	0.10369				0.127591					0.0919228
	0.199396				0.0982181					0.267811
	0.192377				0.080522					0.0454237
	0.0125732				0.223511					0.0955644
	0.111309				-0.0471843					0.194888
	0.0994922				0.27969					0.12214
	0.153014				0.0163179					0.0953246
	0.097853				0.190853					0.100939
	-0.0751579				0.0512089					0.0847112
	0.213719				0.118506					0.02239
	-0.0624245				0.266688					0.171392
	0.0437871				0.135934					0.0477251
	0.0213105				0.00142146					0.0523295
	-0.00371833				0.084026					-0.0109842
	0.177089				0.0833719					0.115662
	-0.0234033				0.101412					0.0913151
	0.1877				-0.0391659					0.199897
	0.0537245				0.00643332					0.0558015
	0.0836138				0.0711078					0.140288
	0.197062				-0.0104889					0.0412674
	-0.0598725				0.161134					0.0593418
	0.166736				-0.0934812					0.0693426
	0.0286965				-0.0785017					0.202289
	0.241932				0.021165					-0.0396316
	-0.0107872				0.0356341					0.216198
	0.252807				0.0506769					0.10141
	0.121258				0.0116608					-0.0388628
	0.00827686				-0.0176187					0.0728082
	-0.0219196				0.096282					0.0903184
	0.0751899				0.101234					0.076848
	0.0942335				0.0347889					-0.0084494
	0.0383164				0.120801					0.120258
	0.1524				0.0560698					0.141028
	-0.0782272				0.153587					0.112306
	0.174361				0.126471					0.167999
	0.12925				0.101867					0.0656387
	0.124191				0.0634581					0.0940636
	0.241778				0.11587					0.122162
	0.0479813				0.15247					-0.00951525
	0.10153				-0.114518					0.0777562
	-0.165137				0.0770716					0.256564
	0.0879305				-0.0542118					0.066132
	-0.00666521				-0.00841054					-0.00426461
	0.0924784				-0.0994185					0.242125
	-0.112996				-0.0657176					0.173711
	0.00828619				0.189577					0.136027
	0.0554786				-0.00797819					0.0929841
	-0.0206828				0.0653331					-0.0049845
	0.0378638				-0.034866					0.12581
	0.1176				0.223726					0.190118
	-0.0359278				0.0987741					0.0572103
	-0.0709124				0.0395413					-0.0179087
	0.0562634				0.1391					0.191348
	0.00799255				0.0347104					0.17102
	0.153143				-0.0875851					0.1224
	0.0439273				-0.0355329					-0.0645566
	0.110481				0.0365764					0.00818227
	0.088242				0.0817922					0.189632
	0.0802097				0.138614					-0.0093344
	0.161302				0.127325					0.209461
	-0.0849664				0.134218					0.276974
	0.133401				0.0115893					0.234712
	0.179594				0.0521542					0.0286513
	0.161137				0.0552151					0.0749539
	0.052464				0.000688343					0.0582748
	-0.0117648				-0.0530505					-0.0865753
	-0.0516474				0.154084					0.191024
	-0.0261561				0.173526					0.0192989
	0.0834438				0.223952					0.231443
	0.123885				0.0314721					-0.0558823
	0.129558				0.0274522					0.0522027
	0.144054				-0.102341					-0.065548
	0.115151				0.0125825					0.001081
	-0.187126				-0.0545836					0.181371
	0.0689601				-0.0590351					-0.0458225
	-0.100453				0.177515					0.108144
	0.174749				0.00204519					0.15287
	0.138909				0.0458662					0.153321
	0.119042				0.0587787					0.253592
	0.000689112				0.126973					-0.0467409
	0.176768				0.108941					0.106859
	0.208741				0.0907347					0.0138803
	0.241112				0.0558817					0.0465807
	0.212348				-0.00794509					0.101765
	-0.162481				0.0958414					0.262205
	0.0172766				0.0739488					-0.0671975
	-0.00584674				0.115707					0.081643
	0.174108				0.0221973					0.0490869
	0.0386397				0.0123132					0.13701
	0.163513				0.0490937					-0.0209334
	0.0648576				0.102186					-0.0444722
	0.0888492				-0.0399365					0.00621928
	-0.00914866				-0.033238					0.205371
	0.164228				0.274449					0.196144
	0.269022				-0.0437862					0.0566287
	0.0179645				-0.0595193					0.135107
	0.0210741				0.100909					0.147507
	0.00901162				-0.0376544					-0.0591121
	0.0024253				-0.0745608					0.220114
	-0.127688				-0.108152					0.0260591
	0.110339				-0.0128542					0.16315
	-0.0350719				0.131374					-0.0113618
	0.115319				-0.0426059					0.200121
	-0.0464569				0.0924234					-0.0612158
	0.119942				0.0304239					0.0477231
	-0.0302368				0.0933923					0.0736995
	0.17334				0.0378732					0.0828955
	0.187479				0.0518164					0.170812
	0.0746705				0.0959297					0.0457424
	0.101566				0.0312286					0.171805
	0.0050623				0.0659037					0.285845
	0.200324				0.109269					0.0629474
	0.1958				-0.0347882					0.0627648
	-0.0107872				0.0647205					-0.0757043
	0.0123839				0.075934					-0.0108195
	0.330057				0.0205712					0.117969
	0.0195022				0.0259137					0.11935
	0.150621				0.195877					0.180387
	0.246114				-0.0421945					0.0628274
	-0.0401783				0.135875					-0.0851643
	0.133211				0.0546006					0.185421
	-0.0364594				0.0429801					0.0677996
	0.15015				0.0880718					0.00893057
	-0.133853				0.162647					0.18099
	0.110741				-0.0454843					0.0974161
	0.00905046				0.132521					0.18748
	0.061252				-0.100105					0.157
	-0.1749				0.0639268					0.0155806
	-0.0226322				-0.0351308					0.067538
	0.0376295				0.0235457					0.114326
	0.136945				0.0292948					0.140898
	0.0918299				-0.0503638					0.0828185
	0.0833321				-0.0811684					0.199882
	0.0717979				0.0684028					0.0405638
	0.0870484				0.196918					-0.0690765
	-0.0636075				0.00621986					0.0610551
	0.249571				-0.0276449					0.132479
	0.34857				0.162295					0.136509
	0.0132451				0.0529256					0.149394
	-0.0283162				0.0797507					0.185698
	0.199442				-0.0465625					0.0696873
	-0.0213799				-0.0449138					0.213393
	-0.0296445				0.0250659					-0.0473788
	-0.072822				0.00154134					0.169159
	0.054064				0.07046					-0.0389337
	0.326082				0.190721					0.181898
	-0.0691346				-0.0150261					-0.140312
	-0.0456237				0.0841592					0.126616
	0.0903124				0.151338					0.163485
	0.231866				0.00105993					0.125724
	0.107467				0.17364					0.134128
	-0.0361464				-0.0611782					-0.0256773
	0.353105				0.115172					0.147652
	0.0475707				0.0897167					-0.0304575
	0.0947865				0.159423					0.122595
	0.175029				-0.00631128					0.189354
	-0.0181183				0.224698					0.027659
	0.1103				-0.108318					-0.0265907
	-0.0729724				-0.0728514					-0.110401
	0.0193105				0.0915709					0.0174008
	-0.0707313				0.112182					0.101379
	0.175471				0.161696					-0.0132951
	0.0553791				0.11313					0.128325
	-0.169626				0.19237					0.166716
	-0.00958086				0.0696707					0.145311
	0.0535189				0.00323538					0.199723
	0.0466343				0.0884141					0.057426
	0.089593				0.0305499					0.0996411
	0.105707				0.0704739					0.0395674
	0.0376849				0.0675063					0.149569
	0.0465717				0.142496					0.0582561
	0.0759455				0.0900367					0.00577537
	0.0719026				-0.00766					-0.0675618
	0.140121				0.0172675					0.0842553
	0.0435465				0.0369224					0.151942
	0.0528912				0.0660867					0.0962765
	0.177487				-0.0105813					0.120751
	0.082291				0.0370617					0.0741762
	-0.00280679				0.132877					0.17717
	0.0227124				0.0866159					0.0451007
	0.131771				0.0917814					0.0525006
	0.0418392				0.121931					0.135479
	0.0698316				0.0164099					0.175666
	0.0685132				0.106857					0.177354
	0.15766				0.0260792					0.200367
	0.0352013				0.0177186					0.195659
	0.0734681				0.060351					0.0771921
	0.0949928				-0.0759597					-0.0747631
	0.000161186				0.0858844					0.0321905
	0.129158				0.114535					0.126926
	0.2183				-0.0218014					-0.0154186
	0.109465				0.115062					0.088545
	0.0129074				0.109301					0.151749
	0.00397375				0.0993374					0.0786542
	0.052493				0.0230786					0.176763
	0.133067				0.168542					0.171465
	-0.0410069				0.0636548					0.120766
	0.0676802				-0.0938601					0.169464
	0.0739283				0.0257928					0.187639
	0.0328277				0.0812174					-0.0103855
	0.101707				0.0639564					0.172689
	0.105654				-0.0362841					0.111361
	0.0580625				0.04932					-0.0501382
	0.0409932				0.0640078					0.0962143
	0.0891553				0.0213204					0.207372
	0.113845				0.145889					0.129797
	0.0582868				0.143904					0.031192
	0.0596419				0.0504806					0.0540143
	0.0712491				0.0560212					-0.0183682
	0.0334273				0.0680582					0.165082
	0.0702529				0.0419551					0.213567
	0.112033				0.0715043					0.0502583
	0.027841				-0.00744056					0.18449
	0.0917882				0.0755222					0.123089
	0.111142				0.0360845					0.0444065
	0.0157168				0.168402					-0.0686028
	0.0124953				0.0951462					0.274851
	-0.0249655				0.0232199					0.18418
	-0.0627677				0.0856257					0.0996699
	0.116591				0.046741					0.12987
	0.0747552				0.0631486					0.116702
	0.0318282				0.0671023					0.115296
	0.000559433				0.0339882					0.155329
	0.0479172				0.0557018					0.0553735
	0.113716				0.139426					0.124728
	0.0559179				0.142478					0.0673277
	0.0985366				0.036601					0.0541844
	0.0381567				-0.00722624					0.0769554
	0.0751312				0.100615					-0.0131459
	0.104746				-0.0153886					0.0354716
	0.0378367				0.0166996					0.252046
	0.0689555				0.0948296					0.141183
	0.0837046				0.0195613					-0.0407347
	0.134555				0.047281					0.0716018
	0.058639				-0.00828768					-0.032911
	0.120308				0.116067					0.138058
	0.12424				0.081035					0.131725
	0.00669969				0.135589					0.0453577
	0.0643092				-0.0153055					-0.0495384
	0.0175454				0.0727376					-0.0207241
	0.123606				0.0427561					-0.00649372
	0.0876306				0.092569					-0.0456105
	0.0553828				0.0979111					0.144807
	0.0859803				-0.0231654					0.112133
	0.132088				0.0522014					-0.0215511
	0.0864376				0.0900416					0.169724
	0.113061				0.0824627					0.141984
	0.117081				0.0166932					0.0579518
	0.207064				0.113688					0.102386
	0.0546624				0.169884					0.127566
	0.0941249				0.0429107					-0.0152695
	0.0695707				-0.0142461					0.0189836
	0.000931121				0.0896153					0.152003
	0.103067				0.0225069					0.150576
	0.0785016				-0.0106931					0.177973
	0.0650515				0.104845					0.180485
	0.0309151				0.0963402					0.0805517
	0.00520893				0.0829854					0.0514093
	-0.0187772				0.124214					0.0567862
	0.0908844				-0.0133038					-0.0167032
	0.00486602				0.0325724					0.122204
	0.122903				0.001434					-0.00946497
	0.103584				0.099106					0.111591
	0.0728473				0.041715					0.100953
	0.0465966				0.12602					0.0554292
	0.0181548				0.119111					0.0287774
	0.0696784				0.0763614					-0.0500326
	0.0513995				0.00772451					0.0076089
	0.0814002				0.00294967					-0.0960137
	0.129577				0.0566605					0.081668
	0.149769				0.095453					0.141866
	0.138597				0.110734					0.163309
	0.0983442				0.0684781					-0.0242007
	0.084729				0.0857934					-0.0102396
	0.0273198				0.0656373					-0.0256959
	0.0100086				0.0511519					0.101156
	0.138688				0.0680395					0.178106
	-0.000181374				0.117025					-0.00255986
	0.0730033				0.0253509					0.0683232
	0.100931				-0.016727					-0.00671903
	0.0998118				-0.0129032					0.0983097
	0.191913				-0.0277949					0.0851399
	0.0827314				0.104378					-0.0571528
	-0.0188662				0.0430531					0.156764
	0.0232055				0.14042					-0.049827
	-0.0500877				0.0918116					0.196147
	0.0491561				0.0573675					-0.00114464
	-0.0022282				0.0745651					0.0482617
	0.135862				0.0598604					0.136873
	0.142405				0.0657987					-0.0170576
	0.0448698				-0.0196948					0.0230803
	0.0995327				-0.0317339					0.0870966
	0.0710955				0.101758					0.073301
	0.0172824				0.0772081					0.191411
	0.0212858				-0.00309707					0.0516443
	0.00837653				0.0391613					0.169047
	0.0107328				0.0721492					0.0897958
	0.0319554				0.100978					0.174642
	0.0674309				0.103356					0.0938052
	-0.0145059				0.0993175					0.0898762
	0.0550323				0.0342387					0.0917394
	0.083972				0.0836023					0.0456447
	0.121327				0.0328495					0.152056
	0.0249089				0.20506					0.119347
	0.143531				0.0811423					0.0959164
	0.0942973				0.149069					0.0542611
	0.0900031				0.0893552					0.0275958
	0.0424672				-0.0477334					0.0988306
	0.0603666				0.0541493					0.0478928
	0.0600684				0.0858149					0.0645668
	0.137286				0.0593198					0.106056
	0.00864271				0.0323848					0.0634499
	0.0644522				0.141973					0.0519925
	0.0386181				0.0250221					0.0424062
	0.0066451				0.0928243					0.0363713
	0.0357375				0.079061					0.15674
	-0.00300356				0.0254437					0.0978547
	-0.0830953				0.174519					0.0281921
	-0.0017644				0.110546					0.0629788
	0.0442176				-0.0350184					0.108073
	0.0904189				0.0251363					0.100799
	0.12451				-0.0380234					0.0388808
	0.0845107				-0.0320252					0.0609261
	0.0754212				0.0187145					0.0851683
	0.062828				0.0378046					0.0808523
	0.0216758				0.0196531					0.0292619
	0.022906				0.0214951					0.0617402
	0.0296707				0.0335301					0.0810907
	0.0300624				0.0990739					0.0567498
	0.0698266				-0.0298081					0.0952929
	-0.00100266				0.043941					0.0435841
	0.126858				0.00198847					-0.00976675
	0.0135667				0.00937					0.0360683
	0.00306993				0.0508133					0.148793
	0.103844				0.0984318					0.0616756
	0.044994				0.172149					0.161648
	0.017119				0.071746					0.0307814
	0.0253854				0.139002					0.10003
	0.0813767				0.13884					0.0549955
	0.0848251				0.150443					0.117631
	0.0842875				-0.0442024					0.0807822
	0.0729481				0.0734					0.0595869
	0.150038				0.0431218					0.127097
	0.0928654				0.0549709					0.0753533
	0.0828404				0.0339848					0.0598981
	0.159282				0.0566334					0.0347309
	0.0943452				0.147368					0.0626616
	0.0776183				0.0632891					0.0879245
	0.0363992				0.0562994					0.0323013
	0.0900595				0.137656					0.0795888
	0.0621556				0.0853972					0.105774
	0.132834				0.0807112					0.0214901
	0.0621635				0.136689					0.0541116
	0.102467				0.0975375					0.0284783
	0.0869594				0.16879					0.0385439
	0.107954				0.104752					0.0575537
	0.112609				0.0186911					0.157707
	0.0276878				0.125387					0.221887
	0.0711503				0.0997488					0.112417
	0.0815182				0.0356292					0.0372918
	0.0570938				0.0988861					0.15819
	0.117482				0.0347327					0.074425
	0.0774377				0.0608959					0.041359
	0.0011172				0.112745					0.11448
	0.0878592				0.0933094					0.0293709
	0.127884				0.0560707					0.0997174
	0.0537999				0.0349102					0.047535
	0.0590431				0.0111664					0.0301376
	0.0383105				0.0343348					0.0950644
	0.091422				0.132398					0.0432965
	-0.0233011				0.120024					0.0582781
	0.0495548				0.0655406					0.106984
	0.0666356				-0.0136413					0.134374
	0.0489841				0.0665874					0.0329055
	0.0926301				0.098265					0.0798491
	0.0281559				0.106041					0.130552
	0.0875302				0.0980488					0.0197668
	0.0966728				0.0287853					0.0194262
	0.0654516				0.0517446					0.0353749
	0.080946				0.0929196					0.0778932
	0.0493506				-0.0535574					0.114597
	0.0298898				-0.00945103					0.126653
	0.01537				0.115202					0.125302
	-0.0332591				0.0304987					0.104752
	0.0154647				0.126179					0.0578615
	0.119475				0.0342292					0.125996
	0.0481129				0.127239					0.0894406
	0.0875455				0.036815					0.0307796
	0.00172586				-0.00700526					0.0557507
	0.122515				0.0504091					0.0267127
	0.0339512				0.0694696					0.0894086
	0.0307913				0.0274013					-0.00635668
	0.0366605				-0.000894986					0.0570601
	0.0913627				0.07152					0.0490534
	0.0733386				0.165493					0.162887
	0.147696				0.000876196					-0.00484476
	0.127738				0.113618					0.0655371
	0.164233				0.107123					0.141543
	0.044513				0.0597662					0.143571
	0.00509969				0.0153741					0.0521849
	0.119757				0.0843845					0.0829331
	0.0402323				0.0165162					0.0284826
	0.107779				0.0415822					0.111009
	0.101245				0.0549308					0.0754586
	0.0948847				0.0865727					0.0819762
	0.0993495				0.112777					0.0634618
	0.119939				0.106377					0.0425767
	0.0257208				0.0938515					-0.0153356
	0.00271809				-0.0527797					0.0798748
	0.0512479				0.0947681					0.0286823
	0.0797876				0.164947					0.0568426
	0.0486449				0.0922352					0.103079
	0.00597413				0.12679					0.0937337
	0.0985135				0.0485487					0.131575
	0.0216098				0.106234					0.11816
	0.100578				0.0400211					0.0229074
	0.0613442				0.122181					0.200859
	-0.00146709				0.0336126					0.0817437
	0.0433015				0.066418					0.0733487
	0.126448				0.0439868					0.181799
	0.00231186				0.0528672					0.058089
	-0.0512628				0.0726998					0.0559107
	-0.0125483				0.204219					0.116411
	0.104925				0.12017					0.153916
	0.0977178				0.126762					0.176976
	0.193666				0.0397135					0.137872
	0.0145903				0.178923					0.137963
	0.0927729				0.0431345					0.111578
	0.11888				0.0688139					0.0766873
	-0.0331087				0.13451					0.173145
	0.0773772				0.0509304					0.111825
	0.0171028				0.109608					0.116741
	-0.0327353				0.017628					0.00085374
	0.107815				0.107933					0.139495
	0.0447119				0.127149					0.0837451
	-0.0399503				0.0174198					0.0625344
	0.0565531				0.135444					0.0897129
	0.0957138				0.0464532					0.0467802
	0.113719				0.165431					0.139293
	0.00159746				0.131742					0.00538809
	0.11025				0.0305293					0.0942913
	-0.00621669				0.087397					0.153077
	0.097323				0.10412					0.0537878
	0.059314				0.0735528					0.0298594
	0.0735654				0.0309518					0.0825144
	0.111361				0.0347081					0.0901583
	0.0954738				0.080919					-0.0145757
	-0.0141901				0.128001					0.0929803
	0.049946				0.0373894					0.124675
	0.00463963				0.0511295					0.0358939
	0.111953				0.0230537					0.120398
	0.0698499				0.107804					0.0416584
	0.206856				0.03071					0.0556573
	-0.0754159				0.0329876					0.0718922
	0.0525747				0.135915					0.183639
	0.171533				0.0509637					0.157678
	-0.00229911				0.148398					0.0200728
	0.0237801				-0.0127431					0.0387193
	0.0119421				0.0547742					0.170155
	-0.0507633				0.0417606					0.0622106
	0.0428785				0.0428912					0.179856
	0.0654977				0.02781					0.165691
	0.0239818				0.0562436					0.172071
	0.0836012				0.0411567					0.173571
	0.0243052				-0.0257663					0.179583
	0.070125				0.0700097					0.206621
	0.108164				0.0555425					0.0927117
	0.0710577				0.0117835					0.0216828
	0.0950376				0.118561					0.0412936
	0.0901607				0.0342242					0.0863704
	0.0797982				0.0728076					0.0813084
	0.102728				-0.0060121					-0.0390629
	0.0548199				0.042535					0.0608668
	0.117589				0.0966181					0.102673
	0.0750054				0.056117					0.140281
	0.116447				0.0269811					0.128517
	0.0452678				0.0517806					0.0888886
	0.048999				0.0514395					0.0178146
	0.0619963				0.0700136					0.0729435
	0.0987061				-0.0450602					0.101107
	0.149661				0.0425158					0.0509356
	0.00396957				0.0894206					0.0356795
	0.0566239				0.105796					0.0782067
	0.019479				0.0240171					0.102
	0.129506				0.0704201					0.0814869
	0.00662662				0.150438					0.0410634
	0.111106				0.15246					0.0133313
	-0.00114087				0.127595					0.122465
	0.0888281				0.0956752					0.158855
	0.101575				0.0803862					0.0806352
	-0.0242443				0.114882					0.179758
	0.0789999				0.0778617					0.0260702
	0.0416051				0.164981					0.210192
	0.136542				0.124165					0.103919
	0.0437732				0.0575971					0.223477
	0.167224				0.0435776					0.180117
	0.0802445				0.140835					0.103832
	-0.0756564				0.0039146					0.135236
	0.158723				0.108555					0.137853
	0.0451724				-0.0192942					0.121254
	0.0485254				0.0963362					0.0361796
	0.0909939				0.118546					0.0869205
	0.0362024				0.118852					0.0479864
	-0.0116023				0.118119					0.184868
	0.12528				0.0842846					0.176913
	-0.112088				0.202314					0.0190416
	0.164884				0.0279625					0.154724
	0.188841				0.0395336					0.0904466
	0.0182387				0.0511797					0.175139
	0.0508602				0.0776854					0.0301854
	-0.0598898				0.167955					0.0684783
	0.0728991				0.130497					0.0463881
	0.0589292				0.112195					0.0926535
	0.0388035				0.119412					0.169093
	0.0419267				0.150342					0.0632832
	0.0075432				0.0734375					0.0220835
	0.0256119				0.115271					0.227087
	0.0379618				0.0418759					0.192208
	0.121968				0.02752					0.0537854
	0.165557				0.0983426					0.149748
	0.0602574				0.117204					-0.0128678
	0.0496928				0.0102004					0.0802447
	0.129458				0.0636574					0.00467456
	0.0382431				0.0674453					0.139477
	0.105649				0.0300086					0.0975066
	0.045233				0.0662285					0.114446
	0.224407				0.128209					0.109307
	0.132851				0.126751					0.161819
	0.0547096				0.0867223					0.106719
	0.161665				0.0390347					0.128185
	0.127392				0.0448469					0.0590239
	0.0202605				-0.00819335					0.185557
	0.0373832				0.0252118					0.112433
	0.165198				0.0532389					0.0307713
	0.0476254				0.219649					0.116816
	0.121904				0.0482349					0.139743
	-0.0692696				0.150782					0.163449
	0.14539				0.115825					0.171583
	0.0714456				0.063524					0.0451443
	0.0313146				0.0905289					0.122385
	0.0543264				0.101138					0.150606
	0.0415255				0.0833149					0.0275467
	0.0689733				0.0312402					-0.0803677
	0.166612				0.0829555					0.219052
	0.010706				0.185129					0.0768581
	-0.0146502				-0.0388956					-0.0194012
	0.179658				0.113801					0.161214
	0.0226356				0.0501176					-0.0113726
	0.11488				0.167511					0.0162248
	0.000584137				0.055406					0.0950909
	-0.0347691				-0.019591					0.00118278
	0.111686				0.125312					0.162716
	0.180639				-0.00769017					0.0451417
	-0.0616545				0.085381					0.320501
	0.045381				0.108995					-0.0275299
	0.0394946				-0.00699572					-0.225933
	0.193734				0.0288481					-0.0974083
	0.168251				-0.0663286					-0.0251173
	0.197519				0.180543					0.0379346
	-0.0571613				0.190425					0.153479
	0.0292883				-0.0780647					-0.0962357
	0.0765727				-0.0575412					-0.0713109
	0.127012				0.05333					-0.223363
	0.0231814				-0.0359192					0.368858
	0.189147				0.0908359					0.323451
	0.12134				0.116284					-0.101927
	0.0175366				0.22936					0.198288
	-0.0722439				0.134695					0.214091
	0.155956				0.199514					-0.120971
	0.05393				-0.0311843					-0.0878979
	0.0608854				-0.0645478					-0.0139227
	-0.0165671				0.148379					0.135436
	0.180738				0.167074					0.328437
	0.185479				-0.118908					-0.115473
	0.21898				0.106848					0.302894
	0.00974258				0.0531042					0.0394436
	0.106683				-0.0939439					0.0383928
	-0.0432224				-0.0255911					-0.0829921
	0.0285966				0.134416					-0.0153697
	0.0179685				0.0480976					-0.169126
	0.0471106				0.0211267					0.0335143
	0.294643				0.241012					-0.086723
	-0.0533873				-0.0391433					0.225128
	0.0112318				0.101781					0.0971395
	0.352121				0.255767					-0.0119225
	0.110053				0.133211					0.0394246
	0.352767				0.019032					0.174027
	0.0794063				0.112224					-0.134944
	-0.0756808				0.0246516					0.0637698
	0.210583				0.00428874					0.305836
	0.227269				0.112855					0.211759
	-0.14818				8.41256e-05					-0.0736645
	0.00585651				0.0810501					0.026558
	0.155598				0.166104					0.181113
	-0.0168998				0.108084					0.247655
	0.00250504				0.0899153					0.10461
	0.0905735				0.137158					0.305113
	0.19718				0.0071975					0.163773
	0.201962				0.249732					0.0836632
	0.178048				0.153861					0.039389
	0.154985				0.240861					0.0586765
	0.024714				0.197237					-0.237243
	0.0547996				0.0148049					-0.049207
	0.110947				0.123612					0.0342549
	0.0423244				-0.00800702					0.303093
	0.029404				-0.0994212					-0.158033
	0.0720564				0.0938081					-0.208224
	0.0628339				0.130151					-0.0538659
	0.0608713				-0.0329517					0.364143
	0.0155287				0.0866322					-0.172557
	-0.104844				0.000870144					-0.0908742
	-0.0761603				0.0134416					0.300049
	0.02276				-0.0985787					-0.0257403
	0.0610988				0.189093					0.147446
	0.0687552				0.241729					-0.0495078
	0.117328				0.0996884					0.172067
	0.126557				0.181471					-0.0954313
	0.0434841				0.00716337					0.18917
	0.264384				-0.0690242					0.0208442
	-0.0341672				0.0658847					0.144912
	0.216094				0.117362					0.160723
	-0.192926				0.0462202					0.225864
	0.0926315				-0.0313989					-0.0511033
	0.286547				0.0397802					0.153174
	-0.0593233				0.184146					0.0975582
	0.215667				0.220879					0.159189
	-0.0537247				0.071738					0.236277
	0.211348				0.0134385					0.229864
	0.0588873				0.0292262					0.0652217
	0.137736				-0.15435					0.0437998
	0.151647				-0.0446089					-0.0749041
	0.138184				0.126837					0.201018
	0.0288241				-0.113527					0.033914
	-0.0277139				0.123382					0.19427
	0.0506324				-0.00827525					-0.0894248
	0.148037				0.0299578					0.0734785
	0.167542				-0.00172577					0.222931
	0.318185				0.233347					-0.0789199
	0.244895				0.0571409					0.269268
	-0.193074				0.0478071					0.109403
	0.117656				0.0283334					-0.158759
	0.0504385				0.0959539					0.100923
	0.10882				0.126904					0.358611
	0.112244				0.0140557					0.297399
	0.0210271				-0.0496393					-0.0585556
	-0.0251126				0.267756					0.204291
	0.0838399				0.287658					0.174113
	0.0823476				-0.139514					-0.0109697
	0.149383				0.117009					0.158453
	0.0596739				0.0103865					0.291459
	-0.0921117				0.212286					-0.0837586
	-0.0291302				0.164834					0.348779
	0.264038				0.271732					-0.00272776
	0.110039				0.098401					-0.0167525
	0.122793				0.183568					0.0918856
	0.0996097				0.0390128					0.190131
	0.0552739				0.0546214					0.111207
	0.00430529				0.134225					0.251375
	0.0139092				0.00430949					0.0506853
	-0.051106				0.0272043					0.183102
	0.207902				0.084657					-0.129257
	0.111607				0.00203486					-0.0701924
	0.244679				0.0615671					-0.0087165
	-0.0036896				0.0360187					0.209633
	0.128776				-0.0236892					0.320276

## Sheet: Fig2H
Fig.2H: Pearson r coefficient GPe and SNr dFF
real	shuffle
0.875078	0.0114906
0.889246	0.0831448
0.919194	0.131996
0.753994	0.0667424
0.621716	0.13577
0.617585	0.0636228
0.829535	0.0876935
0.73647	0.0668684
	0.122572
	0.0658549
	0.0466185
	0.136323
	0.14678
	0.0882101
	0.0476513
	0.123289
	0.155417
	0.0565631
	0.0745768
	0.107654
	0.11956
	0.120635
	0.155557
	0.0729347
	0.0726945
	0.149766
	0.0624427
	0.0125419
	0.0676938
	0.13725
	0.137817
	0.107335
	0.142607
	0.00595861
	0.0390431
	0.0323057
	0.132511
	0.118876
	0.123285
	0.067404
	0.110173
	-0.0270513
	0.0498815
	0.123861
	0.0798552
	0.0835156
	0.138169
	0.0550571
	0.147348
	0.0452809
	0.0411157
	0.115958
	0.103999
	0.0741995
	0.154172
	0.0101232
	0.123788
	0.0491117
	0.153591
	0.0489816
	0.139552
	0.152855
	0.142582
	0.19241
	0.112223
	0.107163
	0.0786087
	0.0514089
	0.0740798
	0.108766
	0.0783383
	0.0260156
	0.0992445
	0.0776908
	-0.0255725
	0.129559
	0.01643
	0.169177
	0.0632267
	0.0637485
	0.0193255
	0.126552
	0.124189
	0.124034
	0.0517653
	0.102484
	0.151501
	0.107201
	0.0748571
	0.0461788
	0.0646441
	0.107409
	0.117536
	0.147265
	0.125114
	0.138138
	0.204788
	-0.0281397
	0.0573077
	0.0614336
	0.0359464
	0.129563
	0.0851445
	0.0372119
	0.0846472
	0.137149
	0.0311191
	0.152497
	0.134214
	0.0713502
	0.0660919
	0.0611295
	0.0110884
	0.152092
	0.00549982
	0.094389
	0.112306
	0.12123
	0.0751103
	0.0616192
	0.0785991
	0.06932
	0.0557897
	0.118029
	0.174408
	-0.00268272
	0.077039
	0.0824404
	0.0137621
	0.128438
	0.0847287
	0.0884286
	0.004695
	0.0681926
	-0.010865
	-0.0130702
	-0.0166489
	0.0545139
	0.0885726
	0.134543
	0.0618342
	0.0441599
	0.215183
	0.151708
	0.28403
	-0.0368124
	0.0534234
	0.0889052
	0.112903
	0.0564483
	0.0688463
	0.0236005
	0.0860152
	-0.00351916
	-0.0336306
	0.187207
	0.0206321
	0.165287
	0.183162
	0.0485134
	0.0229271
	0.100508
	0.00481097
	0.115577
	0.0174233
	0.0132881
	0.216492
	0.0579794
	0.0869936
	-0.0854479
	-0.062644
	0.0972075
	0.0526026
	0.0977976
	0.144153
	-0.0183172
	0.20515
	0.0767446
	0.218951
	0.141261
	0.123521
	0.232255
	0.207876
	-0.016967
	0.125775
	-0.0339628
	0.209224
	0.281748
	-0.0627969
	0.0484048
	0.182854
	0.0893739
	0.140242
	0.0171101
	0.11233
	0.0265769
	-0.0368295
	0.177357
	0.11958
	-0.0713547
	0.18656
	0.183361
	0.20511
	0.0268868
	0.0718556
	0.0750733
	0.0133741
	0.139293
	0.124548
	-0.0141248
	0.12624
	0.268871
	0.128602
	-0.034368
	0.128108
	0.0893203
	0.177837
	0.162179
	0.0307556
	0.277788
	0.154031
	0.0736081
	0.0880122
	0.0742871
	0.0445755
	0.170838
	0.191192
	0.149503
	0.122642
	-0.0886705
	0.0349302
	-0.0137163
	0.164328
	0.118378
	0.0107969
	0.169303
	0.131784
	0.109992
	-0.033527
	0.175868
	0.149015
	0.0579312
	0.0523234
	-0.0462369
	-0.0304171
	0.0470264
	0.00857293
	0.187594
	0.0889821
	0.136341
	0.0275921
	0.211025
	0.107967
	0.139848
	0.025883
	0.0667698
	0.0415004
	0.0965841
	0.0249013
	0.214337
	0.0729301
	0.12
	0.23074
	0.0987087
	0.0670118
	0.0287263
	-0.0514563
	0.0980618
	0.0336325
	0.0918076
	0.0167132
	0.0336131
	0.0534538
	0.0653277
	0.0342336
	-0.0731726
	0.00596952
	0.212308
	0.205381
	0.0758866
	0.137129
	0.0297989
	0.0580576
	0.0579643
	0.106755
	0.0646524
	-0.00546897
	0.0163141
	-0.0880308
	0.129611
	0.137888
	0.190381
	0.182651
	0.0477271
	-0.0598107
	0.0735321
	0.020152
	0.0622952
	-0.0197278
	0.196914
	0.0991294
	0.0977513
	0.0210834
	0.154248
	0.0291537
	0.0393839
	0.0296817
	-0.0304377
	0.165948
	0.0396504
	0.036515
	0.16734
	0.02879
	0.0163991
	0.0807363
	0.0330012
	0.169558
	0.166093
	0.223277
	0.19618
	0.0740183
	0.112051
	0.061622
	0.197402
	0.191753
	-0.0250187
	0.105404
	0.0940111
	-0.0111066
	0.0999458
	0.0746526
	-0.00534821
	-0.00781153
	0.118318
	0.0116124
	0.0919228
	0.267811
	0.0454237
	0.0955644
	0.194888
	0.12214
	0.0953246
	0.100939
	0.0847112
	0.02239
	0.171392
	0.0477251
	0.0523295
	-0.0109842
	0.115662
	0.0913151
	0.199897
	0.0558015
	0.140288
	0.0412674
	0.0593418
	0.0693426
	0.202289
	-0.0396316
	0.216198
	0.10141
	-0.0388628
	0.0728082
	0.0903184
	0.076848
	-0.0084494
	0.120258
	0.141028
	0.112306
	0.167999
	0.0656387
	0.0940636
	0.122162
	-0.00951525
	0.0777562
	0.256564
	0.066132
	-0.00426461
	0.242125
	0.173711
	0.136027
	0.0929841
	-0.0049845
	0.12581
	0.190118
	0.0572103
	-0.0179087
	0.191348
	0.17102
	0.1224
	-0.0645566
	0.00818227
	0.189632
	-0.0093344
	0.209461
	0.276974
	0.234712
	0.0286513
	0.0749539
	0.0582748
	-0.0865753
	0.191024
	0.0192989
	0.231443
	-0.0558823
	0.0522027
	-0.065548
	0.001081
	0.181371
	-0.0458225
	0.108144
	0.15287
	0.153321
	0.253592
	-0.0467409
	0.106859
	0.0138803
	0.0465807
	0.101765
	0.262205
	-0.0671975
	0.081643
	0.0490869
	0.13701
	-0.0209334
	-0.0444722
	0.00621928
	0.205371
	0.196144
	0.0566287
	0.135107
	0.147507
	-0.0591121
	0.220114
	0.0260591
	0.16315
	-0.0113618
	0.200121
	-0.0612158
	0.0477231
	0.0736995
	0.0828955
	0.170812
	0.0457424
	0.171805
	0.285845
	0.0629474
	0.0627648
	-0.0757043
	-0.0108195
	0.117969
	0.11935
	0.180387
	0.0628274
	-0.0851643
	0.185421
	0.0677996
	0.00893057
	0.18099
	0.0974161
	0.18748
	0.157
	0.0155806
	0.067538
	0.114326
	0.140898
	0.0828185
	0.199882
	0.0405638
	-0.0690765
	0.0610551
	0.132479
	0.136509
	0.149394
	0.185698
	0.0696873
	0.213393
	-0.0473788
	0.169159
	-0.0389337
	0.181898
	-0.140312
	0.126616
	0.163485
	0.125724
	0.134128
	-0.0256773
	0.147652
	-0.0304575
	0.122595
	0.189354
	0.027659
	-0.0265907
	-0.110401
	0.0174008
	0.101379
	-0.0132951
	0.128325
	0.166716
	0.145311
	0.199723
	0.057426
	0.0996411
	0.0395674
	0.149569
	0.0582561
	0.00577537
	-0.0675618
	0.0842553
	0.151942
	0.0962765
	0.120751
	0.0741762
	0.17717
	0.0451007
	0.0525006
	0.135479
	0.175666
	0.177354
	0.200367
	0.195659
	0.0771921
	-0.0747631
	0.0321905
	0.126926
	-0.0154186
	0.088545
	0.151749
	0.0786542
	0.176763
	0.171465
	0.120766
	0.169464
	0.187639
	-0.0103855
	0.172689
	0.111361
	-0.0501382
	0.0962143
	0.207372
	0.129797
	0.031192
	0.0540143
	-0.0183682
	0.165082
	0.213567
	0.0502583
	0.18449
	0.123089
	0.0444065
	-0.0686028
	0.274851
	0.18418
	0.0996699
	0.12987
	0.116702
	0.115296
	0.155329
	0.0553735
	0.124728
	0.0673277
	0.0541844
	0.0769554
	-0.0131459
	0.0354716
	0.252046
	0.141183
	-0.0407347
	0.0716018
	-0.032911
	0.138058
	0.131725
	0.0453577
	-0.0495384
	-0.0207241
	-0.00649372
	-0.0456105
	0.144807
	0.112133
	-0.0215511
	0.169724
	0.141984
	0.0579518
	0.102386
	0.127566
	-0.0152695
	0.0189836
	0.152003
	0.150576
	0.177973
	0.180485
	0.0805517
	0.0514093
	0.0567862
	-0.0167032
	0.122204
	-0.00946497
	0.111591
	0.100953
	0.0554292
	0.0287774
	-0.0500326
	0.0076089
	-0.0960137
	0.081668
	0.141866
	0.163309
	-0.0242007
	-0.0102396
	-0.0256959
	0.101156
	0.178106
	-0.00255986
	0.0683232
	-0.00671903
	0.0983097
	0.0851399
	-0.0571528
	0.156764
	-0.049827
	0.196147
	-0.00114464
	0.0482617
	0.136873
	-0.0170576
	0.0230803
	0.0870966
	0.073301
	0.191411
	0.0516443
	0.169047
	0.0897958
	0.174642
	0.0938052
	0.0898762
	0.0917394
	0.0456447
	0.152056
	0.119347
	0.0959164
	0.0542611
	0.0275958
	0.0988306
	0.0478928
	0.0645668
	0.106056
	0.0634499
	0.0519925
	0.0424062
	0.0363713
	0.15674
	0.0978547
	0.0281921
	0.0629788
	0.108073
	0.100799
	0.0388808
	0.0609261
	0.0851683
	0.0808523
	0.0292619
	0.0617402
	0.0810907
	0.0567498
	0.0952929
	0.0435841
	-0.00976675
	0.0360683
	0.148793
	0.0616756
	0.161648
	0.0307814
	0.10003
	0.0549955
	0.117631
	0.0807822
	0.0595869
	0.127097
	0.0753533
	0.0598981
	0.0347309
	0.0626616
	0.0879245
	0.0323013
	0.0795888
	0.105774
	0.0214901
	0.0541116
	0.0284783
	0.0385439
	0.0575537
	0.157707
	0.221887
	0.112417
	0.0372918
	0.15819
	0.074425
	0.041359
	0.11448
	0.0293709
	0.0997174
	0.047535
	0.0301376
	0.0950644
	0.0432965
	0.0582781
	0.106984
	0.134374
	0.0329055
	0.0798491
	0.130552
	0.0197668
	0.0194262
	0.0353749
	0.0778932
	0.114597
	0.126653
	0.125302
	0.104752
	0.0578615
	0.125996
	0.0894406
	0.0307796
	0.0557507
	0.0267127
	0.0894086
	-0.00635668
	0.0570601
	0.0490534
	0.162887
	-0.00484476
	0.0655371
	0.141543
	0.143571
	0.0521849
	0.0829331
	0.0284826
	0.111009
	0.0754586
	0.0819762
	0.0634618
	0.0425767
	-0.0153356
	0.0798748
	0.0286823
	0.0568426
	0.103079
	0.0937337
	0.131575
	0.11816
	0.0229074
	0.200859
	0.0817437
	0.0733487
	0.181799
	0.058089
	0.0559107
	0.116411
	0.153916
	0.176976
	0.137872
	0.137963
	0.111578
	0.0766873
	0.173145
	0.111825
	0.116741
	0.00085374
	0.139495
	0.0837451
	0.0625344
	0.0897129
	0.0467802
	0.139293
	0.00538809
	0.0942913
	0.153077
	0.0537878
	0.0298594
	0.0825144
	0.0901583
	-0.0145757
	0.0929803
	0.124675
	0.0358939
	0.120398
	0.0416584
	0.0556573
	0.0718922
	0.183639
	0.157678
	0.0200728
	0.0387193
	0.170155
	0.0622106
	0.179856
	0.165691
	0.172071
	0.173571
	0.179583
	0.206621
	0.0927117
	0.0216828
	0.0412936
	0.0863704
	0.0813084
	-0.0390629
	0.0608668
	0.102673
	0.140281
	0.128517
	0.0888886
	0.0178146
	0.0729435
	0.101107
	0.0509356
	0.0356795
	0.0782067
	0.102
	0.0814869
	0.0410634
	0.0133313
	0.122465
	0.158855
	0.0806352
	0.179758
	0.0260702
	0.210192
	0.103919
	0.223477
	0.180117
	0.103832
	0.135236
	0.137853
	0.121254
	0.0361796
	0.0869205
	0.0479864
	0.184868
	0.176913
	0.0190416
	0.154724
	0.0904466
	0.175139
	0.0301854
	0.0684783
	0.0463881
	0.0926535
	0.169093
	0.0632832
	0.0220835
	0.227087
	0.192208
	0.0537854
	0.149748
	-0.0128678
	0.0802447
	0.00467456
	0.139477
	0.0975066
	0.114446
	0.109307
	0.161819
	0.106719
	0.128185
	0.0590239
	0.185557
	0.112433
	0.0307713
	0.116816
	0.139743
	0.163449
	0.171583
	0.0451443
	0.122385
	0.150606
	0.0275467
	-0.0803677
	0.219052
	0.0768581
	-0.0194012
	0.161214
	-0.0113726
	0.0162248
	0.0950909
	0.00118278
	0.162716
	0.0451417
	0.320501
	-0.0275299
	-0.225933
	-0.0974083
	-0.0251173
	0.0379346
	0.153479
	-0.0962357
	-0.0713109
	-0.223363
	0.368858
	0.323451
	-0.101927
	0.198288
	0.214091
	-0.120971
	-0.0878979
	-0.0139227
	0.135436
	0.328437
	-0.115473
	0.302894
	0.0394436
	0.0383928
	-0.0829921
	-0.0153697
	-0.169126
	0.0335143
	-0.086723
	0.225128
	0.0971395
	-0.0119225
	0.0394246
	0.174027
	-0.134944
	0.0637698
	0.305836
	0.211759
	-0.0736645
	0.026558
	0.181113
	0.247655
	0.10461
	0.305113
	0.163773
	0.0836632
	0.039389
	0.0586765
	-0.237243
	-0.049207
	0.0342549
	0.303093
	-0.158033
	-0.208224
	-0.0538659
	0.364143
	-0.172557
	-0.0908742
	0.300049
	-0.0257403
	0.147446
	-0.0495078
	0.172067
	-0.0954313
	0.18917
	0.0208442
	0.144912
	0.160723
	0.225864
	-0.0511033
	0.153174
	0.0975582
	0.159189
	0.236277
	0.229864
	0.0652217
	0.0437998
	-0.0749041
	0.201018
	0.033914
	0.19427
	-0.0894248
	0.0734785
	0.222931
	-0.0789199
	0.269268
	0.109403
	-0.158759
	0.100923
	0.358611
	0.297399
	-0.0585556
	0.204291
	0.174113
	-0.0109697
	0.158453
	0.291459
	-0.0837586
	0.348779
	-0.00272776
	-0.0167525
	0.0918856
	0.190131
	0.111207
	0.251375
	0.0506853
	0.183102
	-0.129257
	-0.0701924
	-0.0087165
	0.209633
	0.320276

## Sheet: Fig3G
Fig.3G: Jumping bout duration (s)				Fig.3G: GPe transient duration (s)				Fig.3G: SNr transient duration (s)
5 rpm	10 rpm	15 rpm		5 rpm	10 rpm	15 rpm		5 rpm	10 rpm	15 rpm
1.46473	1.10101	0.98304		1.82845	0.943718	0.98304		1.93659	1.3271	0.963379
1.96608	1.59252	1.08134		1.40575	1.20914	0.74711		1.33693	1.11084	0.49152
1.84811	1.29761	0.786432		1.86778	1.50405	1.11084		1.63185	1.53354	1.05185
1.5532	1.25829	1.04202		1.5532	1.2288	0.894566		1.70066	1.09117	1.20914
1.63185	1.14033	1.05185		1.92676	1.20914	0.884736		1.75964	1.05185	0.825754
1.66134	1.2288	0.884736		0.914227	0.462029	0.855245		0.688128	0.943718	0.629146
1.80879	1.53354	1.15016		1.681	1.48439	1.11084		1.75964	1.52371	0.933888

## Sheet: Fig3H
Fig.3H: Correlation between GPe dFF transient duration and jump duration								Fig.3H: Correlation between SNr dFF transient duration and jump duration
Jump IPI	dFF IPI	5 rpm	10 rpm	15 rpm				Jump IPI	dFF IPI	5 rpm	10 rpm	15 rpm
2.26099	2.03489	2.03489						2.26099	2.04472	2.04472
0.943718	1.31727	1.31727						0.943718	1.39592	1.39592
0.530842	0.648806	0.648806						0.530842	0.579994	0.579994
2.61489	2.49692	2.49692						2.61489	2.61489	2.61489
3.87318	3.59793	3.59793						3.87318	3.47996	3.47996
1.83828	2.17252	2.17252						1.83828	1.80879	1.80879
2.02506	1.48439	1.48439						2.02506	1.97591	1.97591
1.54337	1.94642	1.94642						1.54337	1.73015	1.73015
0.99287	0.953549	0.953549						0.99287	2.11354	2.11354
1.49422	1.69083	1.69083						2.20201	1.30744	1.30744
2.02506	2.03489	2.03489						0.530842	0.403046	0.403046
1.04202	0.72745	0.72745						1.37626	1.21897	1.21897
2.05455	2.20201	2.20201						1.49422	1.73998	1.73998
2.24133	4.1386	4.1386						2.02506	1.60235	1.60235
3.27352	1.39592	1.39592						1.04202	1.54337	1.54337
1.17965	1.14033	1.14033						2.05455	1.7793	1.7793
1.7793	1.7793	1.7793						2.24133	3.12607	3.12607
1.73015	1.80879	1.80879						3.27352	2.37896	2.37896
4.02063	4.07962	4.07962						2.3593	1.47456	1.47456
1.99557	1.80879	1.80879						0.845414	2.04472	2.04472
1.34676	1.12067	1.12067						1.07151	1.30744	1.30744
1.35659	2.19218	2.19218						1.85795	1.73015	1.73015
1.7793	1.2288	1.2288						0.707789	1.08134	1.08134
1.74981	1.53354	1.53354						1.9071	1.42541	1.42541
1.36643	0.393216	0.393216						1.17965	1.31727	1.31727
1.74981	1.95625	1.95625						1.7793	1.56303	1.56303
2.1332	1.67117	1.67117						1.73015	1.94642	1.94642
2.05455	2.47726	2.47726						4.02063	3.73555	3.73555
2.17252	1.60235	1.60235						1.99557	2.09388	2.09388
2.33963	2.6837	2.6837						1.34676	1.39592	1.39592
2.18235	2.29048	2.29048						1.35659	1.58269	1.58269
1.04202	0.884736	0.884736						1.7793	1.69083	1.69083
1.12067	0.638976	0.638976						1.74981	1.43524	1.43524
2.11354	2.59523	2.59523						1.36643	1.29761	1.29761
1.3271	1.73015	1.73015						1.74981	1.96608	1.96608
1.99557	1.24846	1.24846						2.1332	1.61219	1.61219
1.65151	2.06438	2.06438						2.05455	2.59523	2.59523
1.62202	1.31727	1.31727						2.17252	1.61219	1.61219
2.51658	2.73285	2.73285						1.81862	1.82845	1.82845
1.70066	1.53354	1.53354						0.353894	0.806093	0.806093
1.81862	1.98574	1.98574						1.73015	1.38609	1.38609
1.11084	1.14033	1.14033						2.33963	2.71319	2.71319
1.50405	1.56303	1.56303						2.18235	2.22167	2.22167
2.10371	2.0054	2.0054						1.04202	0.688128	0.688128
0.943718	0.776602	0.776602						1.12067	1.40575	1.40575
1.35659	1.36643	1.36643						2.11354	2.03489	2.03489
1.1305	1.11084	1.11084						1.3271	1.80879	1.80879
1.15999	1.23863	1.23863						1.99557	1.57286	1.57286
2.02506	1.47456	1.47456						1.65151	1.85795	1.85795
2.03489	2.54607	2.54607						1.62202	1.21897	1.21897
2.04472	3.31284	3.31284						2.51658	2.69353	2.69353
2.87048	1.59252	1.59252						1.70066	1.71049	1.71049
2.50675	2.4576	2.4576						1.81862	2.1332	2.1332
1.29761	1.27795	1.27795						1.11084	0.717619	0.717619
1.85795	1.73015	1.73015						1.50405	1.79896	1.79896
1.9071	1.92676	1.92676						2.10371	1.41558	1.41558
1.34676	1.74981	1.74981						0.943718	0.884736	0.884736
1.98574	1.66134	1.66134						1.35659	1.4549	1.4549
2.02506	2.18235	2.18235						1.1305	1.03219	1.03219
1.85795	1.89727	1.89727						1.15999	1.76947	1.76947
1.25829	0.914227	0.914227						2.02506	0.924058	0.924058
1.02236	1.62202	1.62202						2.03489	2.65421	2.65421
1.56303	1.05185	1.05185						2.04472	3.31284	3.31284
1.94642	1.75964	1.75964						2.87048	1.50405	1.50405
0.678298	0.953549	0.953549						2.50675	2.54607	2.54607
2.14303	2.40845	2.40845						1.29761	1.2288	1.2288
2.2315	2.26099	2.26099						1.85795	1.7793	1.7793
1.65151	1.47456	1.47456						1.9071	1.7793	1.7793
2.37896	2.49692	2.49692						1.34676	1.85795	1.85795
1.41558	0.688128	0.688128						1.98574	1.46473	1.46473
2.39862	2.76234	2.76234						2.02506	2.43794	2.43794
2.24133	2.3593	2.3593						1.85795	1.82845	1.82845
1.35659	1.59252	1.59252						1.25829	1.01253	1.01253
1.73998	1.33693	1.33693						2.2315	2.37896	2.37896
2.31014	2.46743	2.46743						1.65151	1.29761	1.29761
1.59252	1.43524	1.43524						2.37896	2.52641	2.52641
2.44777	2.9098	2.9098						1.41558	0.953549	0.953549
1.37626	0.815923	0.815923						2.39862	2.49692	2.49692
2.91963	3.32267	3.32267						2.24133	2.31014	2.31014
1.73015	1.46473	1.46473						1.35659	1.64168	1.64168
1.47456	1.7793	1.7793						1.73998	1.28778	1.28778
0.74711	0.776602	0.776602						2.31014	2.47726	2.47726
1.04202	1.24846	1.24846						1.59252	1.69083	1.69083
1.82845	1.75964	1.75964						2.44777	2.782	2.782
1.66134	1.38609	1.38609						1.37626	0.73728	0.73728
1.73998	2.81149	2.81149						2.91963	3.48979	3.48979
2.05455	0.953549	0.953549						1.73015	1.36643	1.36643
1.93659	2.0054	2.0054						1.47456	1.78913	1.78913
1.88744	1.96608	1.96608						1.39592	1.20914	1.20914
1.58269	1.57286	1.57286						0.72745	0.72745	0.72745
1.16982	1.58269	1.58269						2.08405	2.0054	2.0054
2.15286	1.7793	1.7793						0.74711	0.933888	0.933888
1.71049	1.70066	1.70066						1.04202	1.21897	1.21897
1.39592	1.50405	1.50405						1.82845	1.49422	1.49422
2.04472	2.0054	2.0054						1.66134	1.69083	1.69083
1.06168	0.884736	0.884736						1.73998	2.08405	2.08405
2.05455	1.94642	1.94642						2.05455	1.76947	1.76947
2.19218	1.7793	1.7793						1.93659	1.85795	1.85795
1.73998	2.14303	2.14303						1.88744	1.95625	1.95625
1.50405	1.84811	1.84811						1.58269	1.50405	1.50405
2.20201	2.0054	2.0054						1.16982	2.94912	2.94912
1.97591	2.01523	2.01523						2.15286	0.344064	0.344064
2.5854	2.50675	2.50675						1.71049	1.76947	1.76947
0.815923	0.963379	0.963379						1.39592	1.67117	1.67117
2.1332	1.97591	1.97591						2.04472	1.97591	1.97591
1.08134	1.12067	1.12067						1.06168	0.815923	0.815923
1.98574	1.86778	1.86778						2.05455	1.95625	1.95625
1.98574	1.54337	1.54337						2.19218	2.06438	2.06438
1.23863	1.52371	1.52371						1.73998	2.02506	2.02506
0.953549	0.570163	0.570163						1.50405	1.64168	1.64168
2.19218	1.47456	1.47456						2.20201	2.14303	2.14303
2.10371	2.42811	2.42811						1.97591	1.93659	1.93659
1.50405	2.40845	2.40845						2.5854	2.53624	2.53624
1.49422	0.72745	0.72745						0.815923	0.98304	0.98304
1.73015	2.4576	2.4576						2.1332	1.93659	1.93659
1.87761	1.84811	1.84811						1.08134	1.30744	1.30744
1.99557	1.01253	1.01253						1.98574	1.61219	1.61219
3.82403	3.7847	3.7847						1.98574	0.74711	0.74711
0.884736	2.15286	2.15286						1.23863	1.88744	1.88744
1.38609	0.98304	0.98304						0.953549	1.2288	1.2288
1.56303	1.72032	1.72032						2.19218	1.11084	1.11084
0.953549	1.03219	1.03219						2.10371	3.15556	3.15556
3.9125	2.62472	2.62472						1.50405	1.24846	1.24846
0.619315	1.88744	1.88744						1.49422	0.619315	0.619315
1.36643	0.452198	0.452198						1.73015	1.66134	1.66134
1.63185	2.08405	2.08405						1.87761	2.02506	2.02506
1.70066	0.894566	0.894566						1.99557	1.03219	1.03219
2.33963	2.10371	2.10371						0.884736	1.51388	1.51388
2.20201	3.97148	3.97148						1.38609	1.0027	1.0027
1.73998	2.64438	2.64438						1.56303	1.27795	1.27795
1.12067	0.963379	0.963379						0.953549	1.5532	1.5532
1.20914	0.766771	0.766771						3.9125	2.24133	2.24133
2.89014	2.79183	2.79183						0.619315	2.1332	2.1332
1.69083	1.25829	1.25829						1.12067	0.668467	0.668467
1.97591	3.07692	3.07692						0.294912	0.344064	0.344064
2.27082	1.50405	1.50405						0.874906	0.452198	0.452198
0.393216	1.02236	1.02236						1.36643	1.1305	1.1305
2.52641	1.94642	1.94642						1.63185	2.92946	2.92946
2.27082	2.87048	2.87048						1.70066	0.579994	0.579994
1.09117	1.04202	1.04202						2.33963	2.20201	2.20201
1.23863	1.1305	1.1305						2.20201	3.73555	3.73555
1.99557	2.07421	2.07421						1.73998	1.99557	1.99557
2.42811	2.34947	2.34947						1.12067	0.845414	0.845414
1.95625	1.99557	1.99557						1.20914	1.11084	1.11084
1.48439	2.61489	2.61489						2.89014	2.60506	2.60506
1.87761	1.14033	1.14033						1.69083	1.46473	1.46473
1.33693	0.648806	0.648806						1.97591	3.39149	3.39149
3.84369	1.39592	1.39592						1.2288	0.344064	0.344064
1.57286	2.21184	2.21184						0.609485	0.74711	0.74711
3.42098	2.66404	2.66404						1.35659	1.69083	1.69083
1.88744	3.41115	3.41115						2.27082	1.57286	1.57286
1.50405	1.14033	1.14033						0.393216	0.658637	0.658637
0.796262	0.953549	0.953549						2.52641	1.65151	1.65151
1.54337	1.2288	1.2288						2.27082	1.98574	1.98574
1.88744	1.39592	1.39592						1.09117	1.93659	1.93659
3.76504	4.25656	4.25656						1.23863	1.81862	1.81862
1.73998	1.3271	1.3271						1.99557	1.33693	1.33693
1.31727	1.46473	1.46473						2.42811	3.81419	3.81419
1.73998	1.71049	1.71049						1.95625	0.943718	0.943718
1.47456	1.62202	1.62202						1.48439	1.53354	1.53354
3.0081	2.782	2.782						1.87761	1.54337	1.54337
1.65151	1.54337	1.54337						1.33693	1.40575	1.40575
1.92676	2.05455	2.05455						3.16539	4.26639	4.26639
2.62472	2.62472	2.62472						3.84369	2.54607	2.54607
3.77487	3.94199	3.94199						1.57286	1.81862	1.81862
1.24846	0.806093	0.806093						3.42098	2.40845	2.40845
2.30031	2.71319	2.71319						1.88744	2.28065	2.28065
2.91963	3.43081	3.43081						1.50405	1.84811	1.84811
2.37896	1.84811	1.84811						0.796262	0.884736	0.884736
1.66134	1.27795	1.27795						1.54337	2.94912	2.94912
3.65691	4.00097	4.00097						1.88744	1.04202	1.04202
1.03219	0.97321	0.97321						3.76504	3.42098	3.42098
2.33963	2.41828	2.41828						1.73998	1.89727	1.89727
1.51388	1.57286	1.57286						1.31727	1.40575	1.40575
1.62202	1.53354	1.53354						1.0027	1.01253	1.01253
2.04472	2.16269	2.16269						0.275251	4.32538	4.32538
2.48709	1.01253	1.01253						1.73998	1.83828	1.83828
1.681	3.03759	3.03759						1.47456	1.37626	1.37626
3.03759	2.84099	2.84099						3.0081	2.97861	2.97861
2.59523	2.91963	2.91963						1.65151	1.01253	1.01253
1.17965	1.09117	1.09117						1.92676	1.96608	1.96608
1.10101	2.73285	2.73285						2.62472	3.27352	3.27352
1.80879	1.42541	1.42541						3.77487	3.82403	3.82403
2.02506	2.44777	2.44777						1.24846	0.874906	0.874906
1.20914	1.36643	1.36643						2.30031	2.73285	2.73285
1.21897	1.15999	1.15999						2.91963	3.31284	3.31284
2.20201	3.53894	3.53894						2.37896	1.67117	1.67117
1.94642	0.648806	0.648806						1.66134	0.874906	0.874906
2.52641	2.5854	2.5854						1.03219	2.31997	2.31997
2.29048	2.22167	2.22167						2.33963	0.963379	0.963379
2.69353	2.70336	2.70336						1.51388	1.05185	1.05185
1.24846	1.21897	1.21897						1.62202	2.08405	2.08405
1.64168	1.57286	1.57286						2.04472	2.15286	2.15286
1.81862	3.3325	3.3325						2.48709	1.78913	1.78913
2.21184	0.717619	0.717619						1.681	3.03759	3.03759
2.26099	1.69083	1.69083						3.03759	1.681	1.681
1.20914	1.76947	1.76947						2.59523	3.362	3.362
1.70066	1.5532	1.5532						1.17965	0.796262	0.796262
1.33693	2.92946	2.92946						1.10101	2.1332	2.1332
3.22437	1.85795	1.85795						1.80879	1.40575	1.40575
2.67387	2.57557	2.57557						2.02506	2.12337	2.12337
2.39862	3.66674	3.66674						1.20914	1.46473	1.46473
2.99827	1.80879	1.80879						1.21897	1.15999	1.15999
1.93659	1.97591	1.97591						2.20201	3.55861	3.55861
1.46473	1.41558	1.41558						1.94642	0.707789	0.707789
1.28778	1.24846	1.24846						2.52641	2.53624	2.53624
1.80879	1.65151	1.65151						2.29048	2.21184	2.21184
2.22167	2.46743	2.46743						2.69353	2.782	2.782
3.362	3.38166	3.38166						1.24846	1.15016	1.15016
2.83115	2.782	2.782						1.64168	1.52371	1.52371
1.91693	1.63185	1.63185						1.81862	3.43081	3.43081
1.37626	1.28778	1.28778						2.21184	0.756941	0.756941
1.78913	2.02506	2.02506						2.26099	1.70066	1.70066
2.44777	2.44777	2.44777						1.20914	1.71049	1.71049
3.57827	2.0054	2.0054						1.70066	1.49422	1.49422
2.43794	3.28335	3.28335						1.33693	3.0081	3.0081
0.776602	1.44507	1.44507						3.22437	3.41115	3.41115
1.88744	1.79896	1.79896						2.67387	1.1305	1.1305
2.57557	2.72302	2.72302						2.39862	2.88031	2.88031
2.5559	2.47726	2.47726						2.99827	2.3593	2.3593
1.92676	1.73998	1.73998						1.93659	2.01523	2.01523
1.34676	1.19931	1.19931						1.46473	1.43524	1.43524
1.42541	1.66134	1.66134						1.28778	0.904397	0.904397
1.53354	1.31727	1.31727						1.80879	2.05455	2.05455
2.76234	3.07692	3.07692						2.22167	1.56303	1.56303
1.71049	1.71049	1.71049						3.362	4.32538	4.32538
1.26812	1.16982	1.16982						2.83115	2.74268	2.74268
3.53894	2.49692	2.49692						1.91693	3.16539	3.16539
3.07692	2.97861	2.97861						1.37626	1.16982	1.16982
2.42811	3.63725	3.63725						1.78913	1.81862	1.81862
1.53354	1.24846	1.24846						2.44777	2.65421	2.65421
1.95625	2.04472	2.04472						3.57827	4.34504	4.34504
2.93929	3.22437	3.22437						2.43794	0.98304	0.98304
2.59523	2.61489	2.61489						0.776602	1.71049	1.71049
2.40845	2.36913	2.36913						1.88744	1.42541	1.42541
2.07421	1.84811	1.84811						2.57557	2.70336	2.70336
1.97591	2.15286	2.15286						2.5559	2.44777	2.44777
2.33963	2.10371	2.10371						1.92676	1.76947	1.76947
2.03489	1.681	1.681						1.34676	1.31727	1.31727
2.71319	2.86065	2.86065						1.42541	1.59252	1.59252
3.45047	3.54877	3.54877						1.53354	1.03219	1.03219
3.64708	3.03759	3.03759						2.76234	2.43794	2.43794
2.26099	2.77217	2.77217						1.71049	2.31014	2.31014
2.39862	1.14033	1.14033						1.26812	1.50405	1.50405
1.88744	1.81862	1.81862						3.53894	2.54607	2.54607
1.41558	1.27795	1.27795						3.07692	4.14843	4.14843
2.24133	2.42811	2.42811						2.42811	2.40845	2.40845
1.34676	1.0027	1.0027						1.53354	1.25829	1.25829
2.91963	2.46743	2.46743						1.95625	2.04472	2.04472
2.03489	2.09388	2.09388						2.59523	0.658637	0.658637
2.16269	2.86065	2.86065						2.40845	2.39862	2.39862
1.75964	1.34676	1.34676						2.07421	1.33693	1.33693
2.3298	2.76234	2.76234						1.97591	2.03489	2.03489
3.26369	3.87318	3.87318						2.33963	2.07421	2.07421
3.01793	2.29048	2.29048						2.03489	3.80437	3.80437
1.01253	2.63455	2.63455						2.71319	2.85082	2.85082
4.07962	1.98574	1.98574						3.45047	3.52911	3.52911
2.08405	2.34947	2.34947						3.64708	2.38879	2.38879
1.21897	1.0027	1.0027						2.26099	3.57827	3.57827
1.96608	1.78913	1.78913						2.39862	3.62742	3.62742
1.19931	1.63185	1.63185						1.88744	1.95625	1.95625
1.74981	1.71049	1.71049						1.41558	1.29761	1.29761
1.96608	2.03489	2.03489						2.24133	2.3298	2.3298
1.91693	1.63185	1.63185						1.34676	0.50135	0.50135
2.74268	2.89997	2.89997						2.91963	3.06709	3.06709
2.36913	1.88744	1.88744						2.03489	2.12337	2.12337
1.92676	1.86778	1.86778						2.16269	2.79183	2.79183
3.47996	2.76234	2.76234						1.75964	1.3271	1.3271
0.815923	1.88744	1.88744						2.3298	2.76234	2.76234
2.08405	2.10371	2.10371						3.26369	3.7847	3.7847
2.30031	2.56573	2.56573						3.01793	2.48709	2.48709
2.19218	2.19218	2.19218						1.01253	0.874906	0.874906
3.04742	3.03759	3.03759						4.07962	1.74981	1.74981
2.5854	2.51658	2.51658						1.21897	1.01253	1.01253
3.47996	3.56844	3.56844						1.96608	1.42541	1.42541
2.15286	1.4549	1.4549						1.19931	1.681	1.681
2.14303	2.87048	2.87048						1.74981	2.04472	2.04472
2.6837	1.71049	1.71049						1.96608	2.12337	2.12337
2.06438	2.38879	2.38879						1.91693	0.953549	0.953549
1.47456	1.49422	1.49422						2.74268	3.25386	3.25386
2.30031	1.59252	1.59252						2.36913	1.78913	1.78913
1.79896	2.53624	2.53624						1.92676	3.3325	3.3325
2.17252	2.26099	2.26099						3.47996	2.84099	2.84099
2.12337	1.91693	1.91693						0.815923	0.579994	0.579994
2.85082	2.92946	2.92946						2.08405	1.99557	1.99557
2.17252	1.63185	1.63185						2.30031	2.5854	2.5854
2.31997	2.49692	2.49692						2.19218	1.20914	1.20914
3.18505	3.22437	3.22437						3.04742	4.05013	4.05013
3.93216	4.32538	4.32538						2.5854	3.15556	3.15556
2.3593	1.73998	1.73998						3.47996	2.96878	2.96878
2.46743	2.40845	2.40845						2.15286	2.56573	2.56573
2.61489	3.38166	3.38166						2.14303	2.05455	2.05455
3.1359	2.61489	2.61489						2.6837	2.86065	2.86065
3.25386	3.73555	3.73555						2.06438	1.47456	1.47456
2.27082	2.22167	2.22167						1.47456	1.4549	1.4549
1.9071	1.76947	1.76947						2.30031	1.75964	1.75964
1.94642	2.14303	2.14303						1.79896	1.83828	1.83828
1.16982	1.21897	1.21897						2.17252	2.86065	2.86065
2.08405	1.98574	1.98574						2.12337	1.51388	1.51388
4.03046	4.00097	4.00097						2.85082	3.01793	3.01793
1.40575	0.933888	0.933888						2.17252	1.26812	1.26812
3.35217	2.17252	2.17252						2.31997	3.50945	3.50945
2.24133	3.98131	3.98131						3.18505	2.11354	2.11354
1.72032	1.11084	1.11084						2.3593	2.15286	2.15286
1.23863	1.11084	1.11084						2.46743	0.953549	0.953549
1.65151	1.67117	1.67117						2.61489	3.03759	3.03759
2.19218	2.30031	2.30031						3.1359	4.32538	4.32538
1.91693	1.66134	1.66134						3.25386	1.57286	1.57286
2.12337	2.3593	2.3593						2.27082	1.88744	1.88744
1.87761	1.75964	1.75964						1.9071	2.87048	2.87048
2.60506	2.49692	2.49692						1.94642	1.81862	1.81862
2.28065	2.27082	2.27082						1.16982	1.18948	1.18948
1.78913	1.97591	1.97591						2.08405	1.99557	1.99557
1.82845	1.99557	1.99557						4.03046	3.05725	3.05725
2.20201	0.904397	0.904397						1.40575	2.30031	2.30031
1.1305	1.52371	1.52371						3.35217	3.31284	3.31284
2.49692	2.5854	2.5854						2.24133	3.44064	3.44064
1.48439	1.3271	1.3271						1.72032	0.668467	0.668467
1.11084	1.19931	1.19931						1.23863	1.1305	1.1305
1.09117	1.05185	1.05185						1.65151	1.681	1.681
2.60506	2.53624	2.53624						2.19218	2.27082	2.27082
1.70066	1.74981	1.74981						1.91693	1.681	1.681
2.30031	2.37896	2.37896						2.12337	2.38879	2.38879
4.0108	3.81419	3.81419						1.87761	1.7793	1.7793
2.31014	2.29048	2.29048						2.60506	2.47726	2.47726
3.27352	2.39862	2.39862						2.28065	2.31997	2.31997
2.18235	3.10641	3.10641						1.78913	1.87761	1.87761
1.1305	1.25829	1.25829						1.82845	2.81149	2.81149
1.29761	0.717619	0.717619						1.17965	3.69623	3.69623
2.75251	2.95895	2.95895						2.20201	1.84811	1.84811
3.07692	2.71319	2.71319						1.1305	2.47726	2.47726
2.4576	2.24133	2.24133						2.49692	1.98574	1.98574
2.08405	2.97861	2.97861						1.48439	1.38609	1.38609
1.3271	1.52371	1.52371						1.11084	1.15999	1.15999
2.61489	2.41828	2.41828						1.09117	1.07151	1.07151
2.36913	2.2315	2.2315						2.60506	2.50675	2.50675
2.0054	2.17252	2.17252						1.70066	1.83828	1.83828
1.08134	2.17252	2.17252						2.30031	2.30031	2.30031
1.59252	1.28778	1.28778						4.0108	3.90267	3.90267
2.03489	2.04472	2.04472						2.31014	2.11354	2.11354
1.76947	1.48439	1.48439						3.27352	2.56573	2.56573
0.48169	1.40575	1.40575						2.18235	3.14573	3.14573
3.71589	3.1359	3.1359						1.1305	1.16982	1.16982
1.92676	1.81862	1.81862						1.29761	0.97321	0.97321
1.53354	1.52371	1.52371						2.75251	2.99827	2.99827
1.70066	1.681	1.681						3.07692	1.9071	1.9071
2.43794	2.51658	2.51658						2.4576	3.67657	3.67657
3.28335	3.29318	3.29318						2.08405	1.7793	1.7793
2.69353	3.93216	3.93216						1.3271	1.72032	1.72032
3.25386	1.91693	1.91693						2.61489	2.48709	2.48709
3.89284	3.97148	3.97148						2.36913	1.62202	1.62202
1.35659	1.85795	1.85795						2.0054	2.79183	2.79183
2.25116	1.76947	1.76947						1.08134	3.15556	3.15556
0.776602	1.62202	1.62202						1.59252	1.36643	1.36643
2.91963	1.97591	1.97591						2.03489	2.27082	2.27082
1.67117	1.97591	1.97591						1.76947	1.43524	1.43524
3.02776	2.97861	2.97861						0.48169	0.73728	0.73728
2.33963	2.36913	2.36913						3.71589	3.79453	3.79453
2.47726	2.43794	2.43794						1.92676	1.86778	1.86778
1.76947	1.48439	1.48439						1.53354	1.60235	1.60235
1.81862	2.02506	2.02506						1.70066	1.64168	1.64168
1.42541	1.20914	1.20914						2.43794	2.17252	2.17252
3.18505	2.54607	2.54607						3.28335	3.52911	3.52911
2.20201	3.19488	3.19488						2.69353	4.03046	4.03046
3.08675	3.10641	3.10641						3.25386	1.9071	1.9071
1.71049	0.97321	0.97321						3.89284	3.9125	3.9125
1.61219	2.14303	2.14303						1.35659	1.4549	1.4549
0.530842	0.383386	0.383386						2.25116	2.31014	2.31014
1.38609	1.65151	1.65151						0.776602	0.609485	0.609485
1.18948	1.51388	1.51388						2.91963	3.06709	3.06709
0.884736	0.412877	0.412877						1.67117	1.70066	1.70066
1.71049	1.70066	1.70066						3.02776	3.05725	3.05725
0.796262	0.97321	0.97321						2.33963	2.34947	2.34947
1.74981	1.52371	1.52371						2.47726	2.33963	2.33963
2.39862	2.73285	2.73285						1.76947	1.85795	1.85795
2.76234	1.23863	1.23863						1.81862	1.75964	1.75964
1.75964	2.81149	2.81149						1.42541	1.15016	1.15016
1.12067	1.11084	1.11084						3.18505	2.4576	2.4576
1.83828	1.73998	1.73998						2.20201	3.08675	3.08675
2.05455	1.64168	1.64168						3.08675	3.3325	3.3325
1.19931	2.3298	2.3298						1.71049	1.02236	1.02236
1.57286	3.18505	3.18505						1.61219	1.47456	1.47456
1.97591	1.98574	1.98574						0.530842	1.08134	1.08134
1.17965	1.30744	1.30744						1.38609	1.56303	1.56303
3.21454	3.19488	3.19488						1.18948	1.0027	1.0027
1.98574	1.97591	1.97591						0.884736	0.933888	0.933888
2.29048	2.03489	2.03489						1.71049	1.69083	1.69083
2.50675	4.15826	4.15826						0.796262	1.06168	1.06168
2.80166	1.60235	1.60235						1.74981	1.43524	1.43524
1.96608	1.65151	1.65151						2.39862	2.71319	2.71319
1.27795	1.35659	1.35659						2.76234	1.20914	1.20914
1.02236	0.74711	0.74711						1.75964	2.84099	2.84099
1.69083	1.60235	1.60235						1.12067	0.422707	0.422707
1.70066	1.681	1.681						1.83828	2.50675	2.50675
1.48439	1.50405	1.50405						2.05455	1.40575	1.40575
2.83115	2.76234	2.76234						1.19931	1.30744	1.30744
1.67117	1.51388	1.51388						1.57286	4.25656	4.25656
1.11084	1.56303	1.56303						1.97591	1.96608	1.96608
1.52371	1.56303	1.56303						1.17965	1.18948	1.18948
2.64438	1.39592	1.39592						3.21454	3.24403	3.24403
1.99557	2.72302	2.72302						1.98574	1.94642	1.94642
2.49692	2.65421	2.65421						2.29048	2.39862	2.39862
2.09388	2.3298	2.3298						2.50675	4.0108	4.0108
2.14303	1.96608	1.96608						2.80166	1.46473	1.46473
1.56303	1.85795	1.85795						1.96608	1.78913	1.78913
0.99287	0.550502	0.550502						1.27795	1.36643	1.36643
2.34947	2.67387	2.67387						1.02236	0.766771	0.766771
1.99557	2.20201	2.20201						0.353894	0.314573	0.314573
2.54607	0.97321	0.97321						0.23593	0.835584	0.835584
1.73998	3.2342	3.2342						2.3593	1.98574	1.98574
1.99557	1.9071	1.9071						1.69083	1.73015	1.73015
1.75964	0.924058	0.924058						1.70066	1.66134	1.66134
1.4549	2.6837	2.6837						1.48439	1.17965	1.17965
1.27795	0.943718	0.943718						2.83115	3.16539	3.16539
2.31997	2.16269	2.16269						1.67117	1.51388	1.51388
0.97321	1.41558	1.41558						1.11084	1.94642	1.94642
1.49422	1.19931	1.19931						1.52371	1.42541	1.42541
1.86778	2.24133	2.24133						2.64438	1.58269	1.58269
1.15016	0.717619	0.717619						1.99557	2.75251	2.75251
2.52641	2.17252	2.17252						2.49692	1.78913	1.78913
1.7793	2.05455	2.05455						2.09388	3.18505	3.18505
1.97591	1.27795	1.27795						2.14303	1.83828	1.83828
2.53624	3.2342	3.2342						1.56303	1.7793	1.7793
2.49692	1.98574	1.98574						0.99287	0.786432	0.786432
1.70066	2.31997	2.31997						2.34947	2.5559	2.5559
3.14573	2.46743	2.46743						1.99557	2.05455	2.05455
1.82845	2.782	2.782						2.54607	2.63455	2.63455
1.14033	0.904397	0.904397						1.73998	1.65151	1.65151
1.86778	1.9071	1.9071						1.99557	1.95625	1.95625
2.37896	2.31014	2.31014						1.75964	1.78913	1.78913
1.59252	1.61219	1.61219						1.4549	1.88744	1.88744
1.82845	1.09117	1.09117						1.27795	0.914227	0.914227
2.82132	2.82132	2.82132						2.31997	1.5532	1.5532
1.99557	2.74268	2.74268						0.97321	1.73015	1.73015
1.07151	0.825754	0.825754						1.49422	1.43524	1.43524
1.46473	1.61219	1.61219						1.86778	1.76947	1.76947
1.52371	1.72032	1.72032						1.15016	1.2288	1.2288
0.835584	1.07151	1.07151						2.52641	2.14303	2.14303
1.75964	1.16982	1.16982						1.7793	2.20201	2.20201
1.80879	1.46473	1.46473						1.97591	1.19931	1.19931
2.71319	3.04742	3.04742						2.53624	3.21454	3.21454
3.56844	1.10101	1.10101						2.49692	2.31014	2.31014
1.40575	2.33963	2.33963						1.70066	1.85795	1.85795
1.83828	1.89727	1.89727						3.14573	3.28335	3.28335
1.76947	1.86778	1.86778						1.82845	1.86778	1.86778
2.69353	2.39862	2.39862						1.14033	1.08134	1.08134
2.3298	2.48709	2.48709						1.86778	1.84811	1.84811
1.65151	1.81862	1.81862						2.37896	2.34947	2.34947
2.48709	2.3298	2.3298						1.59252	1.63185	1.63185
3.1359	3.02776	3.02776						1.82845	1.83828	1.83828
1.70066	1.9071	1.9071						2.82132	2.05455	2.05455
1.41558	1.44507	1.44507						1.99557	2.36913	2.36913
2.56573	2.59523	2.59523						1.07151	1.50405	1.50405
2.50675	2.37896	2.37896						1.46473	1.2288	1.2288
2.14303	3.2342	3.2342						1.52371	1.37626	1.37626
1.38609	1.5532	1.5532						0.835584	1.25829	1.25829
2.22167	1.72032	1.72032						1.75964	1.39592	1.39592
1.34676	1.66134	1.66134						1.80879	1.35659	1.35659
1.33693	1.26812	1.26812						2.71319	3.51928	3.51928
1.29761	1.15999	1.15999						3.11624	3.02776	3.02776
1.76947	1.85795	1.85795						3.56844	2.50675	2.50675
2.86065	2.66404	2.66404						1.40575	2.42811	2.42811
1.84811	1.99557	1.99557						1.83828	1.86778	1.86778
3.83386	2.94912	2.94912						1.76947	1.71049	1.71049
2.3298	2.5559	2.5559						2.69353	2.69353	2.69353
3.22437	2.31997	2.31997						2.3298	2.33963	2.33963
1.80879	3.22437	3.22437						1.65151	1.66134	1.66134
2.27082	1.57286	1.57286						2.48709	2.2315	2.2315
2.26099	3.20471	3.20471						3.1359	3.45047	3.45047
2.20201	2.85082	2.85082						1.70066	1.71049	1.71049
3.94199	3.14573	3.14573						1.41558	1.40575	1.40575
1.85795	1.58269	1.58269						2.56573	1.71049	1.71049
2.782	1.91693	1.91693						2.50675	3.26369	3.26369
3.96165	3.95182	3.95182						2.14303	3.14573	3.14573
0.688128	1.73998	1.73998						1.38609	1.75964	1.75964
3.43081	3.67657	3.67657						2.22167	1.76947	1.76947
3.70606	3.6864	3.6864						1.34676	1.66134	1.66134
3.19488	1.89727	1.89727						1.76947	1.28778	1.28778
2.40845	2.89997	2.89997						2.86065	3.16539	3.16539
2.51658	2.82132	2.82132						1.84811	1.93659	1.93659
1.85795	3.2342	3.2342						3.83386	3.30301	3.30301
2.40845	2.12337	2.12337						3.22437	1.38609	1.38609
2.44777	1.27795	1.27795						1.80879	1.73015	1.73015
1.98574	2.33963	2.33963						2.27082	1.59252	1.59252
1.62202	1.94642	1.94642						2.26099	3.25386	3.25386
1.93659	1.76947	1.76947						2.20201	2.63455	2.63455
1.18948	1.29761	1.29761						3.94199	3.51928	3.51928
1.63185	1.2288	1.2288						1.85795	1.75964	1.75964
2.52641	2.62472	2.62472						2.782	3.74538	3.74538
3.47996	3.25386	3.25386						3.96165	1.73015	1.73015
0.403046	0.688128	0.688128						0.688128	1.84811	1.84811
1.28778	1.59252	1.59252						3.43081	3.50945	3.50945
2.01523	1.91693	1.91693						3.70606	3.30301	3.30301
2.782	4.38436	4.38436						3.19488	3.49962	3.49962
3.77487	2.31997	2.31997						2.40845	1.73015	1.73015
2.86065	2.26099	2.26099						2.51658	2.81149	2.81149
1.4549	2.1332	2.1332						1.85795	2.29048	2.29048
1.97591	1.85795	1.85795						2.40845	4.30572	4.30572
1.66134	1.67117	1.67117						2.44777	0.521011	0.521011
1.24846	0.648806	0.648806						1.98574	1.50405	1.50405
1.80879	2.22167	2.22167						1.62202	1.71049	1.71049
1.63185	1.53354	1.53354						1.93659	2.4576	2.4576
1.82845	2.10371	2.10371						1.18948	1.17965	1.17965
1.39592	0.933888	0.933888						1.63185	1.69083	1.69083
1.33693	1.72032	1.72032						2.52641	2.4576	2.4576
1.54337	1.60235	1.60235						2.01523	2.02506	2.02506
2.04472	1.56303	1.56303						2.782	4.2369	4.2369
2.33963	2.79183	2.79183						3.77487	3.30301	3.30301
1.19931	1.24846	1.24846						2.86065	1.71049	1.71049
1.04202	0.678298	0.678298						1.4549	1.98574	1.98574
2.34947	2.11354	2.11354						1.97591	1.681	1.681
1.38609	1.75964	1.75964						1.66134	1.70066	1.70066
1.99557	2.2315	2.2315						1.24846	1.44507	1.44507
1.15016	1.1305	1.1305						1.80879	1.49422	1.49422
3.04742	2.9098	2.9098						1.63185	1.72032	1.72032
2.27082	2.81149	2.81149						1.82845	1.89727	1.89727
2.14303	1.57286	1.57286						1.39592	0.953549	0.953549
1.41558	1.20914	1.20914						1.33693	3.24403	3.24403
1.06168	0.943718	0.943718						1.54337	1.36643	1.36643
1.47456	1.5532	1.5532						2.04472	2.01523	2.01523
2.91963	4.42368	4.42368						2.33963	2.63455	2.63455
2.44777	1.08134	1.08134						1.19931	1.19931	1.19931
2.56573	2.87048	2.87048						1.04202	0.786432	0.786432
1.62202	1.59252	1.59252						2.34947	2.1332	2.1332
1.65151	1.78913	1.78913						1.38609	1.89727	1.89727
1.76947	0.806093	0.806093						1.99557	2.09388	2.09388
2.95895	2.53624	2.53624						1.15016	1.12067	1.12067
1.64168	2.782	2.782						3.04742	2.96878	2.96878
2.03489	2.22167	2.22167						2.27082	2.2315	2.2315
1.47456	0.865075	0.865075						2.14303	2.33963	2.33963
0.943718	1.34676	1.34676						1.41558	1.03219	1.03219
1.21897	1.34676	1.34676						1.06168	1.44507	1.44507
0.815923	0.884736	0.884736						1.47456	1.15016	1.15016
1.39592	0.756941	0.756941						2.91963	3.17522	3.17522
2.15286	2.46743	2.46743						2.44777	1.10101	1.10101
0.855245	0.98304	0.98304						2.56573	3.88301	3.88301
2.24133	1.5532	1.5532						1.62202	1.54337	1.54337
1.93659	2.6837	2.6837						1.65151	1.2288	1.2288
1.09117	0.786432	0.786432						1.76947	2.06438	2.06438
1.46473	1.9071	1.9071						2.95895	1.9071	1.9071
1.65151	1.86778	1.86778						1.64168	2.81149	2.81149
2.34947	1.42541	1.42541						2.03489	2.15286	2.15286
1.75964	4.35487	4.35487						1.47456	1.03219	1.03219
2.81149	1.20914	1.20914						0.943718	0.924058	0.924058
1.39592	1.54337	1.54337						1.21897	1.62202	1.62202
1.11084	0.815923	0.815923						0.815923	0.796262	0.796262
1.07151	1.40575	1.40575						1.39592	0.98304	0.98304
1.23863	0.530842	0.530842						2.15286	2.22167	2.22167
1.20914	1.38609	1.38609						0.855245	0.914227	0.914227
1.31727	1.48439	1.48439						2.24133	1.67117	1.67117
0.403046	0.393216	0.393216						1.93659	2.85082	2.85082
1.1305	1.39592	1.39592						1.09117	3.04742	3.04742
2.09388	2.12337	2.12337						1.46473	1.98574	1.98574
2.05455	2.11354	2.11354						1.09117	0.50135	0.50135
3.14573	1.64168	1.64168						0.462029	0.648806	0.648806
1.79896	3.01793	3.01793						1.61219	1.29761	1.29761
1.82845	1.78913	1.78913						1.65151	1.7793	1.7793
1.50405	1.681	1.681						2.34947	3.50945	3.50945
2.62472	2.77217	2.77217						1.75964	2.31014	2.31014
1.37626	1.1305	1.1305						2.81149	1.37626	1.37626
1.20914	1.39592	1.39592						1.39592	1.81862	1.81862
1.39592	1.16982	1.16982						1.11084	0.688128	0.688128
1.78913	2.24133	2.24133						1.07151	1.15999	1.15999
1.48439	1.28778	1.28778						1.23863	0.99287	0.99287
0.638976	0.776602	0.776602						1.20914	0.658637	0.658637
1.5532	1.29761	1.29761						1.31727	1.17965	1.17965
3.63725	1.2288	1.2288						0.403046	1.40575	1.40575
2.24133	4.1386	4.1386						1.1305	0.894566	0.894566
0.658637	1.19931	1.19931						2.09388	1.85795	1.85795
2.54607	3.39149	3.39149						2.05455	2.47726	2.47726
3.90267	3.01793	3.01793						3.14573	1.08134	1.08134
2.29048	2.33963	2.33963						1.79896	3.38166	3.38166
3.60776	2.6837	2.6837						1.82845	2.69353	2.69353
4.06979	3.90267	3.90267						1.50405	0.953549	0.953549
1.83828	3.59793	3.59793						2.62472	2.20201	2.20201
3.18505	3.66674	3.66674						1.37626	1.85795	1.85795
2.6837	2.38879	2.38879						1.20914	1.30744	1.30744
1.81862	1.99557	1.99557						1.39592	1.39592	1.39592
3.89284	3.64708	3.64708						1.78913	1.73998	1.73998
2.11354	2.08405	2.08405						1.48439	1.40575	1.40575
2.61489	2.782	2.782						0.638976	0.776602	0.776602
2.9098	2.39862	2.39862						1.5532	1.31727	1.31727
2.91963	3.18505	3.18505						3.63725	3.63725	3.63725
2.65421	1.88744	1.88744						2.24133	1.71049	1.71049
2.99827	2.34947	2.34947						0.658637	1.39592	1.39592
2.31014	2.99827	2.99827						2.54607	2.06438	2.06438
2.99827	2.88031	2.88031						3.90267	3.86335	3.86335
2.77217	2.83115	2.83115						2.29048	3.04742	3.04742
3.0081	2.99827	2.99827						3.60776	4.33521	4.33521
3.38166	3.02776	3.02776						4.06979	2.33963	2.33963
1.80879	2.18235	2.18235						1.83828	1.50405	1.50405
1.37626	1.85795	1.85795						3.18505	1.51388	1.51388
1.20914	0.933888	0.933888						2.6837	2.86065	2.86065
1.10101	1.65151	1.65151						1.81862	1.681	1.681
1.82845	3.14573	3.14573						3.89284	3.94199	3.94199
2.60506	1.92676	1.92676						2.11354	1.89727	1.89727
2.47726	3.5881	3.5881						2.61489	2.80166	2.80166
2.98844	2.88031	2.88031						2.9098	2.31997	2.31997
3.38166	3.57827	3.57827						2.91963	2.88031	2.88031
1.39592	1.66134	1.66134						2.65421	2.44777	2.44777
0.226099	1.57286	1.57286						3.63725	4.35487	4.35487
1.40575	0.098304	0.098304						2.99827	2.71319	2.71319
2.52641	2.20201	2.20201						2.31014	2.89014	2.89014
2.782	2.96878	2.96878						2.99827	2.63455	2.63455
2.94912	3.40132	3.40132						2.77217	2.782	2.782
3.20471	1.91693	1.91693						3.0081	2.85082	2.85082
0.599654	1.04202	1.04202						3.38166	3.31284	3.31284
3.48979	2.05455	2.05455						1.80879	1.60235	1.60235
1.60235	2.62472	2.62472						1.37626	1.2288	1.2288
0.825754	1.40575	1.40575						1.20914	1.75964	1.75964
1.95625	1.99557	1.99557						1.10101	0.904397	0.904397
2.89997	2.05455	2.05455						1.82845	1.53354	1.53354
3.40132	1.71049	1.71049						2.60506	2.50675	2.50675
1.97591	2.12337	2.12337						2.47726	2.21184	2.21184
0.72745	1.07151	1.07151						2.98844	3.34234	3.34234
2.9098	2.782	2.782						1.40575	0.855245	0.855245
3.11624	2.36913	2.36913						2.52641	1.21897	1.21897
1.96608	2.70336	2.70336						2.94912	1.42541	1.42541
1.69083	1.86778	1.86778						1.60235	3.86335	3.86335
0.855245	0.638976	0.638976						0.825754	2.9098	2.9098
1.70066	1.65151	1.65151						1.95625	2.16269	2.16269
1.83828	1.92676	1.92676						2.89997	2.12337	2.12337
2.71319	2.83115	2.83115						3.40132	3.11624	3.11624
1.87761	1.25829	1.25829						1.97591	2.87048	2.87048
2.01523	2.67387	2.67387						0.72745	2.03489	2.03489
1.58269	1.33693	1.33693						2.9098	3.77487	3.77487
1.89727	1.56303	1.56303						3.11624	3.29318	3.29318
0.599654	1.17965	1.17965						1.96608	2.18235	2.18235
1.54337	1.74981	1.74981						1.69083	1.82845	1.82845
1.50405	1.52371	1.52371						0.855245	0.540672	0.540672
2.51658	2.15286	2.15286						1.70066	1.66134	1.66134
2.08405	1.94642	1.94642						1.83828	0.99287	0.99287
2.19218	1.97591	1.97591						2.71319	3.80437	3.80437
2.39862	2.75251	2.75251						1.87761	1.98574	1.98574
1.62202	1.72032	1.72032						2.01523	1.88744	1.88744
2.08405	1.50405	1.50405						1.58269	1.43524	1.43524
1.94642	2.11354	2.11354						1.89727	2.06438	2.06438
1.96608	2.12337	2.12337						0.599654	0.668467	0.668467
1.51388	1.29761	1.29761						1.54337	1.73015	1.73015
1.4549	1.93659	1.93659						1.50405	1.43524	1.43524
1.26812	1.17965	1.17965						2.51658	2.34947	2.34947
1.53354	1.63185	1.63185						2.08405	1.54337	1.54337
2.20201	2.12337	2.12337						2.19218	2.71319	2.71319
0.717619	0.668467	0.668467						2.39862	2.48709	2.48709
1.51388	1.26812	1.26812						1.62202	1.17965	1.17965
1.98574	1.681	1.681						2.08405	2.30031	2.30031
1.89727	2.48709	2.48709						1.94642	1.98574	1.98574
1.53354	1.26812	1.26812						1.96608	1.2288	1.2288
2.20201	2.67387	2.67387						1.51388	1.62202	1.62202
1.83828	2.30031	2.30031						1.4549	2.04472	2.04472
2.29048	1.48439	1.48439						1.26812	1.43524	1.43524
2.42811	1.681	1.681						1.53354	1.96608	1.96608
1.71049	2.59523	2.59523						2.20201	1.81862	1.81862
2.08405	1.31727	1.31727						0.717619	0.353894	0.353894
1.65151	2.54607	2.54607						1.51388	1.58269	1.58269
2.26099	1.92676	1.92676						1.98574	2.51658	2.51658
1.78913	1.96608	1.96608						1.89727	1.76947	1.76947
2.66404	2.05455	2.05455						1.53354	0.924058	0.924058
1.56303	2.33963	2.33963						2.20201	2.83115	2.83115
1.97591	1.75964	1.75964						1.83828	2.01523	2.01523
1.73998	1.7793	1.7793						2.29048	1.92676	1.92676
1.86778	1.86778	1.86778						2.42811	1.96608	1.96608
2.21184	1.98574	1.98574						1.71049	3.30301	3.30301
2.20201	2.09388	2.09388						2.08405	0.97321	0.97321
2.15286	2.39862	2.39862						1.65151	1.71049	1.71049
1.76947	1.56303	1.56303						2.26099	2.33963	2.33963
1.84811	2.20201	2.20201						1.78913	1.58269	1.58269
2.39862	2.44777	2.44777						2.66404	1.71049	1.71049
1.12067	1.09117	1.09117						1.56303	2.73285	2.73285
1.91693	1.86778	1.86778						1.97591	1.89727	1.89727
1.96608	1.94642	1.94642						1.73998	1.19931	1.19931
1.80879	1.85795	1.85795						1.86778	2.10371	2.10371
1.85795	1.79896	1.79896						2.21184	1.681	1.681
1.72032	1.71049	1.71049						2.20201	3.01793	3.01793
1.74981	1.73998	1.73998						2.15286	1.14033	1.14033
3.47013	3.52911	3.52911						1.76947	2.77217	2.77217
1.91693	1.87761	1.87761						1.84811	1.76947	1.76947
2.09388	2.10371	2.10371						2.39862	1.76947	1.76947
0.894566	1.73015	1.73015						1.12067	1.65151	1.65151
0.579994	0.697958	0.697958						1.91693	1.83828	1.83828
0.432538	0.521011	0.521011						1.96608	1.9071	1.9071
1.20914	0.98304	0.98304						1.80879	1.98574	1.98574
2.18235	2.11354	2.11354						1.85795	1.14033	1.14033
1.15016	1.20914	1.20914						1.72032	2.43794	2.43794
1.27795	1.69083	1.69083						1.74981	2.07421	2.07421
0.98304	1.82845	1.82845						3.47013	3.2342	3.2342
1.62202	0.393216	0.393216						1.91693	1.91693	1.91693
0.668467	1.66134	1.66134						2.09388	2.53624	2.53624
1.81862	0.786432	0.786432						0.894566	0.786432	0.786432
0.865075	1.08134	1.08134						0.579994	0.668467	0.668467
1.20914	1.19931	1.19931						0.432538	0.334234	0.334234
2.51658	2.42811	2.42811						1.20914	1.19931	1.19931
0.806093	0.550502	0.550502						2.18235	1.91693	1.91693
1.67117	2.20201	2.20201						1.15016	1.21897	1.21897
1.97591	2.15286	2.15286						1.27795	1.30744	1.30744
2.79183	1.70066	1.70066						0.98304	1.42541	1.42541
3.42098	4.31555	4.31555						1.62202	1.53354	1.53354
2.85082	1.46473	1.46473						0.668467	0.619315	0.619315
2.36913	3.73555	3.73555						1.81862	1.86778	1.86778
1.87761	0.99287	0.99287						0.865075	0.884736	0.884736
1.24846	2.05455	2.05455						1.20914	0.530842	0.530842
1.42541	2.33963	2.33963						2.51658	3.35217	3.35217
2.16269	2.15286	2.15286						0.806093	1.40575	1.40575
1.48439	1.4549	1.4549						1.67117	0.865075	0.865075
2.80166	1.62202	1.62202						1.97591	2.01523	2.01523
1.16982	0.963379	0.963379						2.79183	2.52641	2.52641
2.18235	2.57557	2.57557						3.42098	4.26639	4.26639
1.25829	1.21897	1.21897						2.85082	2.0054	2.0054
0.74711	0.570163	0.570163						2.36913	2.96878	2.96878
1.28778	2.75251	2.75251						1.87761	1.30744	1.30744
1.64168	0.668467	0.668467						1.24846	1.62202	1.62202
0.884736	1.24846	1.24846						1.42541	0.933888	0.933888
2.3298	1.86778	1.86778						2.16269	2.50675	2.50675
2.42811	0.530842	0.530842						1.48439	1.48439	1.48439
1.67117	3.31284	3.31284						2.80166	2.69353	2.69353
3.10641	4.31555	4.31555						1.16982	1.20914	1.20914
2.70336	1.53354	1.53354						2.18235	2.02506	2.02506
3.24403	4.45317	4.45317						1.25829	1.43524	1.43524
2.17252	0.943718	0.943718						0.74711	0.756941	0.756941
1.56303	1.20914	1.20914						1.28778	1.04202	1.04202
2.01523	2.06438	2.06438						1.64168	1.78913	1.78913
1.21897	2.56573	2.56573						0.884736	0.97321	0.97321
2.38879	0.845414	0.845414						2.3298	2.3593	2.3593
1.86778	1.5532	1.5532						2.42811	1.19931	1.19931
1.29761	2.41828	2.41828						1.67117	2.75251	2.75251
1.07151	0.874906	0.874906						2.70336	0.530842	0.530842
2.43794	1.06168	1.06168						3.24403	1.53354	1.53354
2.69353	3.3325	3.3325						2.17252	4.16809	4.16809
2.3298	3.05725	3.05725						1.56303	1.4549	1.4549
1.70066	1.78913	1.78913						2.01523	1.2288	1.2288
2.28065	2.42811	2.42811						1.21897	2.93929	2.93929
0.97321	0.678298	0.678298						2.38879	1.61219	1.61219
2.27082	1.08134	1.08134						1.86778	1.76947	1.76947
1.95625	2.99827	2.99827						1.29761	1.48439	1.48439
1.52371	1.40575	1.40575						1.07151	1.92676	1.92676
1.71049	2.15286	2.15286						2.43794	1.46473	1.46473
1.681	1.39592	1.39592						2.69353	1.73998	1.73998
1.46473	0.884736	0.884736						2.3298	3.29318	3.29318
1.03219	2.59523	2.59523						1.70066	1.681	1.681
2.5854	0.97321	0.97321						2.28065	2.07421	2.07421
2.61489	3.0081	3.0081						0.97321	1.87761	1.87761
2.88031	2.73285	2.73285						2.27082	1.65151	1.65151
3.76504	2.31014	2.31014						1.95625	1.56303	1.56303
2.50675	2.31014	2.31014						1.52371	1.81862	1.81862
2.95895	3.08675	3.08675						1.71049	1.67117	1.67117
2.46743	0.599654	0.599654						1.681	1.59252	1.59252
2.08405	3.61759	3.61759						1.46473	1.64168	1.64168
0.99287	0.579994	0.579994						1.03219	1.06168	1.06168
1.59252	1.76947	1.76947						2.5854	3.71589	3.71589
1.59252	2.76234	2.76234						2.61489	1.24846	1.24846
3.37183	3.74538	3.74538						2.88031	3.1359	3.1359
2.36913	0.422707	0.422707						3.76504	3.82403	3.82403
1.59252	1.02236	1.02236						2.50675	2.67387	2.67387
2.51658	3.31284	3.31284						2.95895	2.97861	2.97861
1.56303	1.43524	1.43524						2.46743	2.31997	2.31997
2.25116	3.10641	3.10641						2.08405	2.11354	2.11354
1.88744	0.756941	0.756941						0.99287	0.344064	0.344064
1.74981	2.84099	2.84099						1.59252	2.59523	2.59523
3.14573	2.39862	2.39862						1.59252	0.471859	0.471859
2.10371	2.56573	2.56573						3.37183	3.98131	3.98131
3.21454	4.52198	4.52198						2.36913	2.98844	2.98844
3.10641	1.61219	1.61219						1.59252	1.86778	1.86778
1.5532	0.530842	0.530842						2.51658	1.93659	1.93659
2.71319	3.81419	3.81419						1.56303	2.15286	2.15286
1.09117	1.74981	1.74981						2.25116	1.63185	1.63185
0.766771	0.530842	0.530842						1.88744	2.5854	2.5854
1.79896	1.93659	1.93659						1.74981	1.681	1.681
1.33693	2.11354	2.11354						3.14573	2.4576	2.4576
1.63185	0.638976	0.638976						2.10371	2.02506	2.02506
2.72302	3.29318	3.29318						3.21454	3.5881	3.5881
2.27082	3.41115	3.41115						3.10641	2.89014	2.89014
2.17252	1.21897	1.21897						1.5532	1.19931	1.19931
1.54337	0.707789	0.707789						2.71319	2.94912	2.94912
1.1305	1.5532	1.5532						1.09117	0.717619	0.717619
2.39862	2.10371	2.10371						0.766771	1.69083	1.69083
2.67387	2.94912	2.94912						0.688128	0.658637	0.658637
3.06709	2.18235	2.18235						0.324403	1.57286	1.57286
3.5881	4.3647	4.3647						1.80879	0.462029	0.462029
1.66134	1.48439	1.48439						1.79896	2.15286	2.15286
0.442368	0.422707	0.422707						1.33693	1.28778	1.28778
2.3298	1.65151	1.65151						1.63185	0.825754	0.825754
3.62742	4.33521	4.33521						2.72302	3.3325	3.3325
2.18235	1.83828	1.83828						2.27082	2.07421	2.07421
2.4576	1.86778	1.86778						2.17252	2.40845	2.40845
1.95625	1.84811	1.84811						1.54337	1.36643	1.36643
1.15016	2.31997	2.31997						1.1305	0.530842	0.530842
1.87761	2.99827	2.99827						2.39862	2.97861	2.97861
3.19488	1.85795	1.85795						2.67387	2.43794	2.43794
2.31997	2.80166	2.80166						3.06709	2.5559	2.5559
1.681	1.43524	1.43524						3.5881	3.73555	3.73555
1.93659	1.57286	1.57286						1.66134	0.894566	0.894566
2.49692	2.28065	2.28065						0.442368	1.92676	1.92676
2.3298	2.5559	2.5559						0.776602	0.226099	0.226099
1.81862	2.61489	2.61489						0.304742	0.707789	0.707789
1.52371	1.58269	1.58269						3.29318	2.07421	2.07421
2.31997	1.30744	1.30744						2.3298	3.16539	3.16539
3.39149	3.2342	3.2342						3.62742	4.22707	4.22707
1.42541	1.76947	1.76947						2.18235	2.15286	2.15286
1.88744	2.12337	2.12337						2.4576	1.58269	1.58269
2.47726	2.18235	2.18235						1.95625	2.5559	2.5559
1.79896	1.5532	1.5532						1.15016	1.47456	1.47456
2.3298	3.63725	3.63725						1.87761	1.73015	1.73015
2.782	0.776602	0.776602						3.19488	1.681	1.681
2.30031	1.78913	1.78913						2.31997	2.21184	2.21184
2.0054	3.51928	3.51928						1.681	1.89727	1.89727
1.91693	1.66134	1.66134						1.93659	1.86778	1.86778
2.15286	2.57557	2.57557						2.49692	2.41828	2.41828
1.67117	1.40575	1.40575						2.3298	2.21184	2.21184
2.53624	2.52641	2.52641						1.81862	1.84811	1.84811
1.76947	1.52371	1.52371						1.52371	2.0054	2.0054
1.46473	1.31727	1.31727						2.31997	1.99557	1.99557
0.403046	0.943718	0.943718						3.39149	3.29318	3.29318
0.521011	0.285082	0.285082						1.42541	1.64168	1.64168
2.31997	1.52371	1.52371						1.88744	1.58269	1.58269
1.34676	3.1359	3.1359						2.47726	2.89014	2.89014
1.94642	1.1305	1.1305						1.79896	1.08134	1.08134
1.81862	0.72745	0.72745						2.3298	3.60776	3.60776
2.40845	2.34947	2.34947						2.782	2.03489	2.03489
2.15286	2.92946	2.92946						2.30031	2.64438	2.64438
2.2315	4.24673	4.24673						2.0054	1.50405	1.50405
2.37896	0.72745	0.72745						1.91693	1.61219	1.61219
1.9071	1.48439	1.48439						2.15286	2.57557	2.57557
2.38879	2.74268	2.74268						1.67117	1.59252	1.59252
1.47456	1.59252	1.59252						2.53624	2.43794	2.43794
2.44777	1.79896	1.79896						1.76947	1.38609	1.38609
1.16982	1.49422	1.49422						1.46473	1.79896	1.79896
0.73728	0.99287	0.99287						2.31997	2.77217	2.77217
3.83386	3.98131	3.98131						1.34676	1.4549	1.4549
2.43794	2.79183	2.79183						1.94642	1.91693	1.91693
1.86778	1.53354	1.53354						1.81862	2.64438	2.64438
1.62202	1.27795	1.27795						2.40845	1.64168	1.64168
1.681	1.91693	1.91693						2.15286	2.05455	2.05455
2.80166	2.19218	2.19218						2.2315	2.61489	2.61489
1.71049	2.22167	2.22167						2.37896	2.46743	2.46743
1.88744	1.36643	1.36643						1.9071	1.37626	1.37626
1.61219	2.12337	2.12337						2.38879	2.3593	2.3593
1.19931	1.05185	1.05185						1.47456	0.678298	0.678298
1.88744	1.37626	1.37626						2.44777	3.47996	3.47996
1.96608	2.51658	2.51658						1.16982	1.16982	1.16982
1.33693	1.02236	1.02236						0.73728	1.03219	1.03219
1.48439	1.30744	1.30744						3.83386	3.67657	3.67657
2.1332	2.86065	2.86065						2.43794	2.95895	2.95895
0.452198	0.275251	0.275251						1.86778	1.29761	1.29761
0.314573	0.471859	0.471859						1.62202	1.4549	1.4549
2.17252	2.30031	2.30031						1.681	2.10371	2.10371
0.599654	0.304742	0.304742						2.80166	1.49422	1.49422
1.28778	1.24846	1.24846						1.71049	2.4576	2.4576
1.50405	1.64168	1.64168						1.88744	1.74981	1.74981
1.84811	1.70066	1.70066						1.61219	1.84811	1.84811
1.61219	1.42541	1.42541						1.19931	1.07151	1.07151
2.64438	2.5854	2.5854						1.88744	1.38609	1.38609
1.89727	1.87761	1.87761						1.96608	2.65421	2.65421
2.72302	3.02776	3.02776						1.33693	1.33693	1.33693
2.26099	2.3298	2.3298						1.48439	1.36643	1.36643
3.66674	2.79183	2.79183						2.1332	1.88744	1.88744
1.84811	2.5559	2.5559						0.452198	0.550502	0.550502
2.09388	2.01523	2.01523						0.314573	0.97321	0.97321
3.47996	3.61759	3.61759						1.50405	1.50405	1.50405
1.64168	1.38609	1.38609						1.84811	1.681	1.681
2.92946	3.21454	3.21454						1.61219	1.65151	1.65151
1.11084	0.924058	0.924058						2.64438	2.67387	2.67387
2.02506	2.18235	2.18235						1.89727	1.681	1.681
1.72032	1.70066	1.70066						2.72302	2.76234	2.76234
1.09117	0.933888	0.933888						2.26099	2.54607	2.54607
2.07421	1.76947	1.76947						3.66674	3.38166	3.38166
2.26099	2.6837	2.6837						1.84811	2.05455	2.05455
2.46743	2.40845	2.40845						2.09388	1.99557	1.99557
2.96878	2.89014	2.89014						3.47996	3.48979	3.48979
2.17252	2.17252	2.17252						1.64168	1.41558	1.41558
2.52641	2.82132	2.82132						2.92946	2.89997	2.89997
2.33963	2.03489	2.03489						1.11084	1.54337	1.54337
2.26099	2.37896	2.37896						2.02506	1.96608	1.96608
2.31014	2.42811	2.42811						1.72032	1.61219	1.61219
2.70336	2.60506	2.60506						1.09117	1.03219	1.03219
1.94642	2.02506	2.02506						2.07421	1.81862	1.81862
1.50405	1.57286	1.57286						2.26099	2.72302	2.72302
2.4576	2.49692	2.49692						2.46743	2.50675	2.50675
1.62202	1.58269	1.58269						2.96878	2.54607	2.54607
2.06438	2.10371	2.10371						2.17252	2.41828	2.41828
2.3298	2.10371	2.10371						2.52641	2.64438	2.64438
1.24846	2.5559	2.5559						2.33963	2.06438	2.06438
2.4576	1.02236	1.02236						2.26099	2.24133	2.24133
1.54337	1.49422	1.49422						2.31014	2.62472	2.62472
1.71049	1.36643	1.36643						2.70336	2.59523	2.59523
1.67117	1.96608	1.96608						1.94642	2.01523	2.01523
1.75964	1.49422	1.49422						1.50405	1.49422	1.49422
1.28778	1.59252	1.59252						2.4576	2.38879	2.38879
2.22167	1.12067	1.12067						1.62202	1.62202	1.62202
3.35217	3.42098	3.42098						2.06438	2.08405	2.08405
2.31997	2.9098	2.9098						2.3298	2.3593	2.3593
1.72032	2.19218	2.19218						1.24846	0.97321	0.97321
1.79896	1.73015	1.73015						2.4576	1.43524	1.43524
2.0054	2.19218	2.19218						1.54337	2.71319	2.71319
2.29048	2.15286	2.15286						1.71049	1.63185	1.63185
2.04472	2.0054	2.0054						1.67117	1.681	1.681
1.60235	1.56303	1.56303						1.75964	1.38609	1.38609
1.94642	2.10371	2.10371						1.28778	1.7793	1.7793
1.82845	1.31727	1.31727						2.22167	1.66134	1.66134
1.48439	2.14303	2.14303						3.35217	2.77217	2.77217
2.61489	2.3593	2.3593						2.31997	3.1359	3.1359
1.23863	1.11084	1.11084						1.72032	1.94642	1.94642
1.56303	1.79896	1.79896						1.79896	1.83828	1.83828
2.87048	2.48709	2.48709						2.0054	1.99557	1.99557
2.85082	3.21454	3.21454						2.29048	2.29048	2.29048
1.18948	1.01253	1.01253						2.04472	1.97591	1.97591
2.50675	2.6837	2.6837						1.60235	1.46473	1.46473
1.78913	1.7793	1.7793						1.94642	2.25116	2.25116
1.37626	1.39592	1.39592						1.82845	1.57286	1.57286
1.91693	1.93659	1.93659						1.48439	1.96608	1.96608
1.69083	1.88744	1.88744						2.61489	2.10371	2.10371
2.02506	1.43524	1.43524						1.23863	1.41558	1.41558
1.78913	1.86778	1.86778						1.56303	1.67117	1.67117
1.67117	1.58269	1.58269						2.87048	2.4576	2.4576
2.15286	1.88744	1.88744						2.85082	3.29318	3.29318
1.78913	2.54607	2.54607						1.18948	1.1305	1.1305
2.59523	1.81862	1.81862						2.50675	2.02506	2.02506
2.37896	3.0081	3.0081						1.78913	2.21184	2.21184
1.17965	1.17965	1.17965						1.37626	1.5532	1.5532
2.26099	2.10371	2.10371						1.91693	1.86778	1.86778
2.19218	2.4576	2.4576						1.69083	1.70066	1.70066
1.15016	1.1305	1.1305						2.02506	1.78913	1.78913
1.80879	1.73998	1.73998						1.78913	1.64168	1.64168
1.27795	1.36643	1.36643						1.67117	1.72032	1.72032
1.51388	0.963379	0.963379						2.15286	1.7793	1.7793
0.845414	0.50135	0.50135						1.78913	2.44777	2.44777
1.93659	3.96165	3.96165						2.59523	2.65421	2.65421
2.43794	1.34676	1.34676						2.37896	2.30031	2.30031
1.04202	0.98304	0.98304						1.17965	1.11084	1.11084
2.30031	2.12337	2.12337						2.26099	2.06438	2.06438
0.933888	1.09117	1.09117						2.19218	2.44777	2.44777
1.93659	1.75964	1.75964						1.15016	1.15999	1.15999
0.914227	0.74711	0.74711						1.80879	1.60235	1.60235
1.79896	2.2315	2.2315						1.27795	1.62202	1.62202
2.48709	2.08405	2.08405						1.51388	1.01253	1.01253
2.22167	2.06438	2.06438						0.845414	2.05455	2.05455
0.74711	1.24846	1.24846						1.93659	2.29048	2.29048
3.63725	1.70066	1.70066						2.43794	1.25829	1.25829
1.61219	3.45047	3.45047						1.04202	1.10101	1.10101
1.681	1.62202	1.62202						2.30031	2.07421	2.07421
2.60506	2.782	2.782						0.933888	1.09117	1.09117
3.34234	2.17252	2.17252						1.93659	1.79896	1.79896
1.64168	2.49692	2.49692						0.914227	0.550502	0.550502
0.914227	1.27795	1.27795						1.79896	2.41828	2.41828
2.16269	2.04472	2.04472						2.48709	2.06438	2.06438
1.9071	1.24846	1.24846						2.22167	2.11354	2.11354
2.53624	3.21454	3.21454						0.74711	1.20914	1.20914
1.43524	1.30744	1.30744						3.63725	2.21184	2.21184
1.34676	1.48439	1.48439						1.61219	2.96878	2.96878
0.904397	0.894566	0.894566						1.681	1.73015	1.73015
0.99287	0.884736	0.884736						2.60506	2.51658	2.51658
1.39592	1.19931	1.19931						3.34234	3.62742	3.62742
2.5559	2.06438	2.06438						1.64168	1.34676	1.34676
1.84811	2.21184	2.21184						0.914227	1.09117	1.09117
1.11084	1.31727	1.31727						2.16269	1.98574	1.98574
3.19488	2.09388	2.09388						1.9071	1.41558	1.41558
1.02236	2.31014	2.31014						2.53624	2.98844	2.98844
2.50675	2.2315	2.2315						1.43524	1.48439	1.48439
1.54337	1.65151	1.65151						1.34676	1.42541	1.42541
2.21184	1.83828	1.83828						0.904397	0.98304	0.98304
2.2315	3.44064	3.44064						0.99287	0.835584	0.835584
2.56573	1.91693	1.91693						1.39592	1.19931	1.19931
2.29048	2.04472	2.04472						2.5559	2.77217	2.77217
3.34234	3.52911	3.52911						1.84811	1.48439	1.48439
1.65151	1.73015	1.73015						1.11084	0.874906	0.874906
2.62472	3.65691	3.65691						3.19488	2.3593	2.3593
2.27082	1.96608	1.96608						1.02236	2.5854	2.5854
3.34234	2.10371	2.10371						2.50675	2.03489	2.03489
2.85082	3.50945	3.50945						1.54337	1.72032	1.72032
2.61489	1.26812	1.26812						2.21184	1.70066	1.70066
2.97861	3.90267	3.90267						2.2315	2.99827	2.99827
3.44064	1.95625	1.95625						2.56573	2.47726	2.47726
2.62472	3.39149	3.39149						2.29048	2.17252	2.17252
1.89727	2.6837	2.6837						3.34234	3.34234	3.34234
4.05013	2.5854	2.5854						1.65151	1.85795	1.85795
2.59523	3.86335	3.86335						2.62472	3.97148	3.97148
2.99827	3.16539	3.16539						2.27082	2.31014	2.31014
2.51658	2.49692	2.49692						3.34234	2.21184	2.21184
1.4549	1.67117	1.67117						2.94912	4.15826	4.15826
1.80879	1.49422	1.49422						2.85082	2.87048	2.87048
1.57286	1.80879	1.80879						2.61489	1.67117	1.67117
3.40132	3.42098	3.42098						2.97861	3.65691	3.65691
2.88031	2.48709	2.48709						3.44064	2.49692	2.49692
1.60235	2.01523	2.01523						2.62472	3.93216	3.93216
2.88031	2.81149	2.81149						1.89727	2.84099	2.84099
2.24133	2.25116	2.25116						4.05013	3.22437	3.22437
1.57286	1.63185	1.63185						2.59523	3.08675	3.08675
2.39862	2.39862	2.39862						2.99827	2.49692	2.49692
0.953549	0.776602	0.776602						2.51658	3.3325	3.3325
2.19218	2.30031	2.30031						1.4549	1.18948	1.18948
2.69353	2.44777	2.44777						1.80879	1.84811	1.84811
1.76947	1.48439	1.48439						1.57286	1.92676	1.92676
1.89727	2.14303	2.14303						3.40132	3.32267	3.32267
1.60235	1.30744	1.30744						2.88031	2.40845	2.40845
2.49692	2.65421	2.65421						1.60235	1.91693	1.91693
1.15999	1.28778	1.28778						2.88031	3.02776	3.02776
1.76947	1.54337	1.54337						2.24133	2.20201	2.20201
1.67117	1.51388	1.51388						1.57286	1.05185	1.05185
2.69353	2.39862	2.39862						2.39862	2.81149	2.81149
2.02506	2.60506	2.60506						0.953549	0.74711	0.74711
2.07421	1.79896	1.79896						2.19218	2.5854	2.5854
3.05725	3.01793	3.01793						2.69353	2.4576	2.4576
1.88744	1.81862	1.81862						1.76947	1.35659	1.35659
2.91963	2.3298	2.3298						1.89727	2.38879	2.38879
2.31014	3.27352	3.27352						1.60235	1.03219	1.03219
2.22167	1.93659	1.93659						2.49692	2.74268	2.74268
1.01253	1.0027	1.0027						1.15999	1.35659	1.35659
1.7793	2.09388	2.09388						1.76947	1.51388	1.51388
0.894566	0.540672	0.540672						1.67117	1.62202	1.62202
2.99827	2.71319	2.71319						2.69353	2.26099	2.26099
								2.02506	1.39592	1.39592
1.74981	1.34676		1.34676					2.07421	3.11624	3.11624
2.02506	2.31997		2.31997					3.05725	3.30301	3.30301
1.7793	0.953549		0.953549					1.88744	1.52371	1.52371
0.550502	1.27795		1.27795					2.91963	3.06709	3.06709
1.64168	0.865075		0.865075					2.31014	2.38879	2.38879
0.668467	1.10101		1.10101					2.22167	2.05455	2.05455
1.34676	0.579994		0.579994					1.01253	1.01253	1.01253
1.20914	1.10101		1.10101					1.7793	2.09388	2.09388
0.452198	1.20914		1.20914					0.894566	0.98304	0.98304
1.75964	2.79183		2.79183					2.99827	2.30031	2.30031
2.12337	1.72032		1.72032
1.5532	1.40575		1.40575					1.74981	1.66134		1.66134
1.15016	0.73728		0.73728					2.02506	1.07151		1.07151
1.51388	1.61219		1.61219					0.668467	1.66134		1.66134
0.904397	0.599654		0.599654					1.75964	2.31997		2.31997
2.10371	1.96608		1.96608					2.12337	1.75964		1.75964
0.943718	1.31727		1.31727					1.5532	1.49422		1.49422
0.924058	0.442368		0.442368					1.15016	0.845414		0.845414
1.31727	1.59252		1.59252					1.51388	1.11084		1.11084
0.943718	0.688128		0.688128					0.904397	0.393216		0.393216
0.717619	1.1305		1.1305					2.10371	2.39862		2.39862
1.15999	0.74711		0.74711					1.15999	0.570163		0.570163
1.73015	1.84811		1.84811					1.39592	1.99557		1.99557
1.47456	0.786432		0.786432					1.56303	1.03219		1.03219
0.766771	0.97321		0.97321					0.874906	1.21897		1.21897
1.44507	0.717619		0.717619					0.825754	0.23593		0.23593
0.796262	1.56303		1.56303					0.530842	1.23863		1.23863
0.579994	1.30744		1.30744					1.73015	1.681		1.681
2.03489	1.29761		1.29761					1.47456	0.953549		0.953549
1.96608	1.681		1.681					0.766771	0.98304		0.98304
0.933888	1.15999		1.15999					1.44507	1.35659		1.35659
1.38609	1.30744		1.30744					1.96608	1.18948		1.18948
1.44507	0.540672		0.540672					0.933888	1.64168		1.64168
0.678298	1.9071		1.9071					1.38609	1.28778		1.28778
1.21897	0.97321		0.97321					1.44507	1.1305		1.1305
2.18235	2.41828		2.41828					0.678298	1.41558		1.41558
0.963379	1.53354		1.53354					1.21897	0.48169		0.48169
1.66134	0.688128		0.688128					2.18235	2.79183		2.79183
1.73998	2.62472		2.62472					0.963379	1.63185		1.63185
1.41558	1.61219		1.61219					1.66134	0.589824		0.589824
2.22167	1.86778		1.86778					1.73998	2.73285		2.73285
1.04202	0.74711		0.74711					1.41558	1.88744		1.88744
1.07151	1.20914		1.20914					2.22167	1.56303		1.56303
0.678298	0.697958		0.697958					1.04202	0.73728		0.73728
1.67117	1.2288		1.2288					1.93659	1.17965		1.17965
1.27795	1.15016		1.15016					1.40575	1.82845		1.82845
0.452198	0.914227		0.914227					1.42541	0.579994		0.579994
1.25829	1.30744		1.30744					1.69083	1.72032		1.72032
1.93659	1.24846		1.24846					1.72032	1.34676		1.34676
1.40575	1.57286		1.57286					1.49422	1.85795		1.85795
1.42541	1.15999		1.15999					1.52371	2.0054		2.0054
2.27082	2.66404		2.66404					0.924058	0.73728		0.73728
1.04202	0.579994		0.579994					1.4549	0.560333		0.560333
1.56303	1.92676		1.92676					1.26812	1.47456		1.47456
1.69083	1.14033		1.14033					1.98574	1.84811		1.84811
1.72032	2.09388		2.09388					1.4549	1.0027		1.0027
1.49422	1.51388		1.51388					1.41558	1.03219		1.03219
1.52371	1.59252		1.59252					0.668467	1.52371		1.52371
0.579994	0.422707		0.422707					0.776602	1.25829		1.25829
1.35659	1.2288		1.2288					1.46473	0.815923		0.815923
2.1332	2.08405		2.08405					1.37626	0.688128		0.688128
0.924058	0.766771		0.766771					1.30744	0.24576		0.24576
0.776602	1.38609		1.38609					1.26812	1.24846		1.24846
1.16982	0.943718		0.943718					0.786432	1.23863		1.23863
1.24846	1.44507		1.44507					0.678298	0.344064		0.344064
1.4549	1.20914		1.20914					1.35659	1.15999		1.15999
1.26812	1.54337		1.54337					1.40575	1.26812		1.26812
1.98574	2.03489		2.03489					1.25829	1.47456		1.47456
1.4549	0.874906		0.874906					0.835584	0.452198		0.452198
1.41558	0.924058		0.924058					0.97321	1.64168		1.64168
0.668467	1.9071		1.9071					0.599654	0.471859		0.471859
0.776602	0.953549		0.953549					1.33693	1.58269		1.58269
1.46473	0.363725		0.363725					1.26812	0.599654		0.599654
1.37626	1.53354		1.53354					1.1305	1.54337		1.54337
2.02506	2.74268		2.74268					0.668467	0.589824		0.589824
1.30744	0.393216		0.393216					0.422707	0.619315		0.619315
1.26812	1.17965		1.17965					1.42541	2.0054		2.0054
0.786432	1.06168		1.06168					1.42541	0.609485		0.609485
0.678298	0.776602		0.776602					2.59523	2.81149		2.81149
1.35659	0.874906		0.874906					1.67117	1.49422		1.49422
1.40575	1.46473		1.46473					0.825754	0.933888		0.933888
1.25829	1.18948		1.18948					1.15999	1.62202		1.62202
0.835584	0.403046		0.403046					0.599654	0.412877		0.412877
0.97321	1.91693		1.91693					1.51388	1.31727		1.31727
0.599654	0.521011		0.521011					1.17965	1.15999		1.15999
1.33693	1.12067		1.12067					0.589824	1.06168		1.06168
1.26812	0.776602		0.776602					1.67117	1.37626		1.37626
1.1305	1.54337		1.54337					1.09117	1.2288		1.2288
0.668467	0.383386		0.383386					0.560333	0.609485		0.609485
0.422707	0.560333		0.560333					0.943718	0.462029		0.462029
1.42541	1.7793		1.7793					1.04202	1.07151		1.07151
1.42541	0.924058		0.924058					0.73728	1.17965		1.17965
2.59523	2.99827		2.99827					0.99287	0.806093		0.806093
1.67117	1.44507		1.44507					1.25829	1.26812		1.26812
0.825754	0.815923		0.815923					0.933888	0.953549		0.953549
1.15999	1.46473		1.46473					1.65151	1.80879		1.80879
0.599654	0.688128		0.688128					0.72745	0.471859		0.471859
1.51388	1.30744		1.30744					1.2288	0.688128		0.688128
1.17965	1.26812		1.26812					0.599654	1.41558		1.41558
1.09117	1.19931		1.19931					1.36643	1.08134		1.08134
0.560333	0.658637		0.658637					0.48169	0.353894		0.353894
0.943718	0.550502		0.550502					1.18948	1.76947		1.76947
1.04202	0.99287		0.99287					0.99287	0.521011		0.521011
0.73728	1.2288		1.2288					1.25829	1.47456		1.47456
0.99287	0.845414		0.845414					1.19931	0.865075		0.865075
1.25829	1.15016		1.15016					1.40575	1.81862		1.81862
0.933888	1.10101		1.10101					1.57286	1.53354		1.53354
1.65151	1.63185		1.63185					0.766771	0.943718		0.943718
0.72745	0.442368		0.442368					1.06168	0.756941		0.756941
1.2288	1.35659		1.35659					1.51388	1.71049		1.71049
0.599654	0.943718		0.943718					1.05185	0.776602		0.776602
1.36643	0.865075		0.865075					2.37896	1.65151		1.65151
0.48169	0.383386		0.383386					1.06168	1.87761		1.87761
1.18948	1.69083		1.69083					0.579994	0.786432		0.786432
0.99287	0.668467		0.668467					1.21897	1.19931		1.19931
1.25829	1.37626		1.37626					1.0027	1.27795		1.27795
1.19931	1.02236		1.02236					1.26812	0.815923		0.815923
1.40575	1.78913		1.78913					1.37626	1.93659		1.93659
1.57286	1.49422		1.49422					0.943718	0.815923		0.815923
0.766771	0.894566		0.894566					0.953549	0.855245		0.855245
1.06168	0.815923		0.815923					0.815923	0.884736		0.884736
1.51388	1.71049		1.71049					1.15999	1.42541		1.42541
1.05185	0.943718		0.943718					1.60235	0.943718		0.943718
2.37896	2.20201		2.20201					0.579994	0.49152		0.49152
0.97321	0.648806		0.648806					2.06438	2.2315		2.2315
0.49152	0.314573		0.314573					1.29761	1.83828		1.83828
0.924058	0.50135		0.50135					1.47456	1.27795		1.27795
1.21897	1.27795		1.27795					1.02236	1.18948		1.18948
1.0027	1.42541		1.42541					1.80879	1.93659		1.93659
1.26812	0.344064		0.344064					1.17965	1.23863		1.23863
1.37626	2.40845		2.40845					1.39592	0.953549		0.953549
0.943718	0.776602		0.776602					0.648806	1.12067		1.12067
0.953549	1.02236		1.02236					0.904397	1.01253		1.01253
0.815923	0.74711		0.74711					2.69353	1.64168		1.64168
1.15999	1.28778		1.28778					0.963379	1.73998		1.73998
1.60235	0.865075		0.865075					1.44507	1.54337		1.54337
0.579994	0.432538		0.432538					1.69083	1.61219		1.61219
2.06438	2.26099		2.26099					1.19931	1.34676		1.34676
1.29761	1.61219		1.61219					0.874906	0.796262		0.796262
1.47456	1.64168		1.64168					0.756941	0.50135		0.50135
1.02236	1.23863		1.23863					1.24846	2.4576		2.4576
1.80879	1.89727		1.89727					2.03489	0.756941		0.756941
1.17965	1.18948		1.18948					0.599654	0.943718		0.943718
1.39592	1.01253		1.01253					0.72745	0.766771		0.766771
0.648806	1.06168		1.06168					0.688128	0.815923		0.815923
0.904397	1.09117		1.09117					1.33693	0.933888		0.933888
2.69353	1.78913		1.78913					0.452198	0.766771		0.766771
0.963379	1.58269		1.58269					1.33693	2.29048		2.29048
1.44507	1.51388		1.51388					1.81862	0.796262		0.796262
1.69083	0.609485		0.609485					0.874906	1.57286		1.57286
1.19931	2.28065		2.28065					1.20914	0.599654		0.599654
0.874906	0.766771		0.766771					0.697958	0.579994		0.579994
0.756941	0.570163		0.570163					0.412877	0.403046		0.403046
1.24846	2.52641		2.52641					1.41558	1.27795		1.27795
2.03489	0.835584		0.835584					1.30744	1.30744		1.30744
0.599654	0.865075		0.865075					1.53354	1.95625		1.95625
0.72745	0.73728		0.73728					1.1305	0.688128		0.688128
0.688128	0.776602		0.776602					0.766771	1.0027		1.0027
1.33693	0.953549		0.953549					1.01253	0.756941		0.756941
0.452198	1.06168		1.06168					0.48169	1.1305		1.1305
1.33693	0.73728		0.73728					1.08134	0.766771		0.766771
1.81862	2.21184		2.21184					1.36643	0.50135		0.50135
0.874906	0.825754		0.825754					1.15016	2.04472		2.04472
1.20914	1.0027		1.0027					0.668467	0.619315		0.619315
1.30744	1.3271		1.3271					0.648806	0.521011		0.521011
1.53354	1.84811		1.84811					0.638976	0.550502		0.550502
1.1305	0.756941		0.756941					1.18948	0.924058		0.924058
0.766771	1.04202		1.04202					1.15016	1.3271		1.3271
1.01253	0.717619		0.717619					1.34676	1.74981		1.74981
1.15016	1.59252		1.59252					0.796262	0.855245		0.855245
0.668467	0.638976		0.638976					0.717619	0.324403		0.324403
0.648806	0.776602		0.776602					1.44507	1.41558		1.41558
0.638976	0.363725		0.363725					0.363725	0.422707		0.422707
1.18948	1.21897		1.21897					0.275251	0.432538		0.432538
1.15016	1.09117		1.09117					1.50405	0.943718		0.943718
1.34676	1.67117		1.67117					0.815923	1.63185		1.63185
0.796262	0.74711		0.74711					1.08134	0.894566		0.894566
0.717619	0.49152		0.49152					1.46473	1.02236		1.02236
1.44507	1.3271		1.3271					0.99287	1.11084		1.11084
0.815923	1.25829		1.25829					0.894566	1.31727		1.31727
1.08134	1.1305		1.1305					1.08134	0.452198		0.452198
1.46473	1.28778		1.28778					0.776602	1.03219		1.03219
0.99287	1.20914		1.20914					0.707789	0.530842		0.530842
0.894566	0.953549		0.953549					0.707789	0.835584		0.835584
1.08134	0.815923		0.815923					1.23863	0.697958		0.697958
1.23863	0.648806		0.648806					0.629146	1.48439		1.48439
0.629146	1.39592		1.39592					0.74711	0.776602		0.776602
0.74711	0.855245		0.855245					1.18948	0.874906		0.874906
1.18948	0.786432		0.786432					1.36643	1.21897		1.21897
1.36643	1.16982		1.16982					1.33693	1.94642		1.94642
1.33693	2.71319		2.71319					1.54337	1.24846		1.24846
1.54337	0.49152		0.49152					1.0027	1.36643		1.36643
1.0027	1.50405		1.50405					1.01253	0.619315		0.619315
1.01253	0.550502		0.550502					1.29761	1.23863		1.23863
1.29761	1.24846		1.24846					1.48439	1.48439		1.48439
1.48439	1.48439		1.48439					1.58269	1.53354		1.53354
1.58269	1.57286		1.57286					1.50405	1.39592		1.39592
1.50405	1.4549		1.4549					1.46473	1.29761		1.29761
1.46473	1.02236		1.02236					0.815923	1.46473		1.46473
0.815923	1.12067		1.12067					0.825754	0.344064		0.344064
0.825754	0.845414		0.845414					1.07151	1.9071		1.9071
1.07151	1.88744		1.88744					1.36643	0.815923		0.815923
1.36643	0.963379		0.963379					0.806093	0.835584		0.835584
0.806093	0.894566		0.894566					0.865075	1.0027		1.0027
0.865075	0.835584		0.835584					0.825754	1.41558		1.41558
0.825754	1.54337		1.54337					1.51388	0.589824		0.589824
1.51388	0.462029		0.462029					0.904397	1.20914		1.20914
0.904397	1.11084		1.11084					0.914227	0.953549		0.953549
0.914227	1.07151		1.07151					1.2288	1.17965		1.17965
1.2288	1.10101		1.10101					0.914227	0.668467		0.668467
0.914227	0.874906		0.874906					0.786432	1.41558		1.41558
0.786432	0.678298		0.678298					0.933888	0.403046		0.403046
0.933888	0.766771		0.766771					1.27795	1.19931		1.19931
1.27795	1.47456		1.47456					1.29761	1.17965		1.17965
1.29761	1.19931		1.19931					1.31727	1.06168		1.06168
1.31727	1.26812		1.26812					0.98304	1.3271		1.3271
0.98304	0.904397		0.904397					1.47456	1.59252		1.59252
1.47456	2.08405		2.08405					1.02236	0.825754		0.825754
1.02236	0.530842		0.530842					0.74711	0.874906		0.874906
0.74711	0.97321		0.97321					0.825754	0.717619		0.717619
0.825754	0.894566		0.894566					1.12067	1.37626		1.37626
1.12067	0.383386		0.383386					1.10101	1.16982		1.16982
1.10101	1.92676		1.92676					0.924058	0.599654		0.599654
0.924058	0.579994		0.579994					1.36643	1.02236		1.02236
1.36643	0.924058		0.924058					1.28778	1.92676		1.92676
1.28778	1.94642		1.94642					0.904397	0.697958		0.697958
0.904397	0.717619		0.717619					1.05185	1.75964		1.75964
1.05185	1.34676		1.34676					0.933888	0.393216		0.393216
1.04202	1.35659		1.35659					0.599654	0.452198		0.452198
0.550502	0.688128		0.688128					1.39592	0.72745		0.72745
0.99287	0.462029		0.462029					1.04202	1.66134		1.66134
1.3271	1.681		1.681					0.550502	0.806093		0.806093
1.19931	1.06168		1.06168					0.99287	0.363725		0.363725
1.10101	1.44507		1.44507					1.3271	1.41558		1.41558
1.17965	1.17965		1.17965					1.19931	1.03219		1.03219
1.04202	0.865075		0.865075					0.629146	1.36643		1.36643
1.38609	1.17965		1.17965					0.50135	0.521011		0.521011
1.1305	1.09117		1.09117					1.08134	0.914227		0.914227
1.44507	1.18948		1.18948					1.10101	2.0054		2.0054
0.924058	1.11084		1.11084					1.17965	0.668467		0.668467
0.48169	0.874906		0.874906					1.04202	0.658637		0.658637
1.10101	1.03219		1.03219					1.38609	1.29761		1.29761
1.30744	1.30744		1.30744					1.1305	1.20914		1.20914
0.953549	0.74711		0.74711					1.44507	1.07151		1.07151
1.25829	0.953549		0.953549					0.924058	1.04202		1.04202
1.35659	1.40575		1.40575					0.48169	0.855245		0.855245
0.943718	1.0027		1.0027					1.10101	0.363725		0.363725
1.2288	1.71049		1.71049					1.30744	1.97591		1.97591
1.02236	0.884736		0.884736					0.953549	0.285082		0.285082
1.01253	0.73728		0.73728					1.25829	1.75964		1.75964
1.33693	1.14033		1.14033					1.35659	1.25829		1.25829
1.71049	2.14303		2.14303					0.943718	0.924058		0.924058
1.51388	1.86778		1.86778					1.2288	1.75964		1.75964
1.74981	1.681		1.681					1.02236	1.37626		1.37626
1.93659	1.4549		1.4549					1.01253	1.64168		1.64168
1.49422	1.52371		1.52371					1.33693	0.884736		0.884736
1.37626	2.0054		2.0054					1.71049	1.25829		1.25829
2.49692	1.16982		1.16982					1.51388	2.12337		2.12337
1.93659	2.27082		2.27082					1.74981	2.62472		2.62472
0.97321	1.37626		1.37626					1.93659	0.953549		0.953549
1.33693	1.25829		1.25829					1.49422	1.58269		1.58269
0.638976	1.47456		1.47456					1.37626	1.20914		1.20914
1.29761	0.560333		0.560333					2.49692	2.30031		2.30031
1.3271	1.1305		1.1305					1.93659	2.65421		2.65421
1.34676	1.72032		1.72032					0.97321	0.363725		0.363725
1.56303	1.10101		1.10101					1.33693	1.60235		1.60235
1.17965	0.697958		0.697958					0.638976	1.23863		1.23863
2.31014	1.89727		1.89727					1.29761	0.98304		0.98304
1.09117	2.61489		2.61489					1.3271	0.825754		0.825754
1.92676	1.96608		1.96608					1.34676	1.37626		1.37626
1.87761	1.49422		1.49422					1.56303	0.776602		0.776602
2.27082	1.72032		1.72032					1.17965	2.31014		2.31014
1.52371	1.76947		1.76947					2.31014	1.37626		1.37626
2.29048	1.85795		1.85795					1.09117	1.2288		1.2288
1.97591	2.31997		2.31997					1.92676	2.53624		2.53624
0.550502	0.874906		0.874906					1.87761	1.04202		1.04202
0.73728	0.884736		0.884736					2.27082	1.92676		1.92676
1.49422	1.35659		1.35659					1.52371	1.93659		1.93659
1.85795	1.7793		1.7793					2.29048	1.93659		1.93659
1.41558	1.67117		1.67117					1.97591	2.18235		2.18235
2.09388	1.70066		1.70066					0.550502	0.953549		0.953549
1.88744	2.5559		2.5559					0.73728	0.530842		0.530842
1.81862	0.855245		0.855245					1.49422	1.65151		1.65151
0.855245	1.09117		1.09117					1.85795	1.38609		1.38609
1.27795	1.09117		1.09117					1.41558	2.15286		2.15286
1.31727	1.63185		1.63185					2.09388	2.26099		2.26099
0.884736	1.12067		1.12067					1.88744	1.3271		1.3271
1.23863	1.26812		1.26812					1.31727	1.99557		1.99557
1.51388	1.34676		1.34676					0.884736	0.383386		0.383386
2.37896	2.54607		2.54607					1.23863	0.825754		0.825754
1.31727	0.953549		0.953549					1.51388	1.37626		1.37626
1.03219	1.05185		1.05185					1.31727	0.629146		0.629146
1.66134	1.80879		1.80879					1.03219	1.39592		1.39592
0.74711	1.46473		1.46473					1.66134	0.874906		0.874906
1.41558	0.707789		0.707789					0.74711	2.08405		2.08405
0.914227	0.914227		0.914227					1.41558	0.914227		0.914227
1.40575	1.63185		1.63185					0.914227	0.894566		0.894566
1.60235	2.37896		2.37896					1.40575	3.1359		3.1359
1.25829	0.815923		0.815923					1.60235	0.98304		0.98304
1.63185	2.40845		2.40845					1.25829	1.71049		1.71049
2.15286	0.865075		0.865075					1.63185	1.67117		1.67117
1.2288	1.67117		1.67117					2.15286	1.51388		1.51388
1.681	2.22167		2.22167					1.2288	2.16269		2.16269
1.15999	1.06168		1.06168					1.681	1.5532		1.5532
1.70066	1.99557		1.99557					1.15999	0.403046		0.403046
1.54337	1.17965		1.17965					1.70066	1.80879		1.80879
1.40575	1.66134		1.66134					1.54337	1.63185		1.63185
1.42541	1.53354		1.53354					1.40575	1.47456		1.47456
1.36643	1.14033		1.14033					1.42541	1.28778		1.28778
2.04472	1.73998		1.73998					1.36643	1.51388		1.51388
1.40575	1.42541		1.42541					2.04472	1.4549		1.4549
1.05185	1.35659		1.35659					1.40575	1.72032		1.72032
1.83828	1.64168		1.64168					1.05185	0.97321		0.97321
1.73015	1.43524		1.43524					1.83828	1.43524		1.43524
1.19931	1.57286		1.57286					1.73015	1.72032		1.72032
0.74711	0.668467		0.668467					1.19931	1.57286		1.57286
1.44507	1.4549		1.4549					0.74711	0.756941		0.756941
1.24846	1.23863		1.23863					1.44507	1.1305		1.1305
0.963379	1.01253		1.01253					1.24846	1.63185		1.63185
1.73015	1.17965		1.17965					0.963379	0.73728		0.73728
1.98574	2.73285		2.73285					1.73015	0.570163		0.570163
1.02236	0.756941		0.756941					1.02236	0.835584		0.835584
0.806093	0.806093		0.806093					0.806093	0.943718		0.943718
0.924058	1.16982		1.16982					0.924058	0.383386		0.383386
1.70066	1.67117		1.67117					1.70066	2.4576		2.4576
1.51388	1.21897		1.21897					1.51388	1.36643		1.36643
1.60235	1.03219		1.03219					1.60235	0.74711		0.74711
1.5532	2.03489		2.03489					1.5532	2.03489		2.03489
1.07151	1.43524		1.43524					1.07151	1.07151		1.07151
1.60235	1.57286		1.57286					1.60235	1.24846		1.24846
1.46473	1.36643		1.36643					1.46473	1.23863		1.23863
1.69083	1.47456		1.47456					1.69083	2.31997		2.31997
1.75964	1.98574		1.98574					1.75964	1.58269		1.58269
1.52371	1.78913		1.78913					1.52371	1.91693		1.91693
1.49422	1.73015		1.73015					1.49422	2.19218		2.19218
1.17965	1.05185		1.05185					1.17965	2.05455		2.05455
2.18235	1.10101		1.10101					2.18235	2.54607		2.54607
2.26099	2.60506		2.60506					2.26099	0.638976		0.638976
1.5532	2.20201		2.20201					1.5532	1.59252		1.59252
2.37896	2.40845		2.40845					2.37896	1.52371		1.52371
2.25116	1.63185		1.63185					2.25116	2.26099		2.26099
1.76947	2.59523		2.59523					1.76947	2.65421		2.65421
2.27082	2.44777		2.44777					2.27082	2.01523		2.01523
1.46473	1.29761		1.29761					1.46473	1.82845		1.82845
1.0027	1.52371		1.52371					1.0027	1.30744		1.30744
2.61489	1.61219		1.61219					2.61489	2.22167		2.22167
1.51388	1.48439		1.48439					1.51388	1.09117		1.09117
2.2315	2.44777		2.44777					2.2315	2.64438		2.64438
1.93659	1.12067		1.12067					1.93659	1.81862		1.81862
0.943718	1.75964		1.75964					0.943718	1.05185		1.05185
0.884736	0.904397		0.904397					0.884736	1.06168		1.06168
1.49422	0.648806		0.648806					1.49422	0.570163		0.570163
1.39592	2.34947		2.34947					1.39592	2.28065		2.28065
2.5559	1.44507		1.44507					2.5559	1.65151		1.65151
2.6837	1.681		1.681					2.60506	3.09658		3.09658
1.85795	2.2315		2.2315					2.6837	1.93659		1.93659
1.72032	2.54607		2.54607					1.85795	1.58269		1.58269
1.11084	0.914227		0.914227					1.11084	0.845414		0.845414
2.01523	2.16269		2.16269					2.01523	0.766771		0.766771
1.08134	0.953549		0.953549					1.08134	2.36913		2.36913
1.31727	1.39592		1.39592					1.31727	2.18235		2.18235
1.87761	1.15999		1.15999					1.87761	0.697958		0.697958
0.98304	1.66134		1.66134					0.98304	1.23863		1.23863
1.04202	0.550502		0.550502					1.04202	0.49152		0.49152
1.80879	1.92676		1.92676					1.80879	1.52371		1.52371
1.73998	2.31997		2.31997					1.73998	2.69353		2.69353
0.943718	1.61219		1.61219					0.943718	1.75964		1.75964
1.60235	0.806093		0.806093					1.60235	0.697958		0.697958
1.86778	2.07421		2.07421					1.86778	1.98574		1.98574
2.37896	2.27082		2.27082					2.37896	2.42811		2.42811
2.42811	2.04472		2.04472					2.42811	1.98574		1.98574
1.14033	1.71049		1.71049					1.14033	2.95895		2.95895
2.09388	2.61489		2.61489					2.09388	2.42811		2.42811
2.18235	1.1305		1.1305					2.18235	1.14033		1.14033
0.560333	1.12067		1.12067					0.560333	1.38609		1.38609
2.27082	2.31014		2.31014					2.27082	2.34947		2.34947
1.18948	1.28778		1.28778					1.18948	1.71049		1.71049
1.85795	2.02506		2.02506					1.85795	1.50405		1.50405
0.72745	1.49422		1.49422					0.72745	0.943718		0.943718
1.37626	0.874906		0.874906					1.37626	0.99287		0.99287
2.03489	1.98574		1.98574					2.03489	2.59523		2.59523
1.88744	1.47456		1.47456					1.88744	1.40575		1.40575
1.03219	1.0027		1.0027					1.03219	1.09117		1.09117
0.953549	1.33693		1.33693					0.953549	1.25829		1.25829
1.63185	1.48439		1.48439					1.63185	1.46473		1.46473
1.18948	0.766771		0.766771					1.18948	1.01253		1.01253
0.50135	1.12067		1.12067					0.50135	1.0027		1.0027
1.1305	1.48439		1.48439					1.1305	1.0027		1.0027
1.19931	0.97321		0.97321					1.19931	1.11084		1.11084
1.16982	1.07151		1.07151					1.16982	0.914227		0.914227
1.63185	1.64168		1.64168					1.63185	1.67117		1.67117
1.37626	0.953549		0.953549					1.37626	1.27795		1.27795
1.92676	2.18235		2.18235					1.92676	2.39862		2.39862
1.85795	1.71049		1.71049					1.85795	1.17965		1.17965
1.30744	1.54337		1.54337					1.30744	0.688128		0.688128
0.786432	0.530842		0.530842					0.786432	1.52371		1.52371
1.51388	1.65151		1.65151					1.51388	1.96608		1.96608
1.01253	1.12067		1.12067					1.01253	1.03219		1.03219
1.59252	1.56303		1.56303					1.59252	1.21897		1.21897
1.53354	1.44507		1.44507					1.53354	1.94642		1.94642
1.81862	1.73015		1.73015					1.96608	1.34676		1.34676
0.72745	0.98304		0.98304					1.47456	1.61219		1.61219
1.59252	0.98304		0.98304					0.924058	1.62202		1.62202
1.96608	2.21184		2.21184					0.953549	0.353894		0.353894
1.47456	1.72032		1.72032					0.865075	1.01253		1.01253
0.924058	0.884736		0.884736					2.02506	1.37626		1.37626
0.953549	0.540672		0.540672					1.29761	2.16269		2.16269
1.23863	1.62202		1.62202					0.845414	0.294912		0.294912
0.629146	0.865075		0.865075					2.36913	1.64168		1.64168
1.11084	1.08134		1.08134					1.23863	1.98574		1.98574
0.865075	0.442368		0.442368					1.93659	2.1332		2.1332
2.02506	1.82845		1.82845					0.963379	0.452198		0.452198
1.29761	1.79896		1.79896					2.27082	1.5532		1.5532
0.845414	0.796262		0.796262					1.75964	2.08405		2.08405
2.36913	1.4549		1.4549					1.62202	1.73998		1.73998
1.23863	2.31014		2.31014					1.73998	2.38879		2.38879
1.93659	1.48439		1.48439					0.914227	1.44507		1.44507
0.963379	1.03219		1.03219					2.09388	2.79183		2.79183
2.27082	1.52371		1.52371					1.49422	2.22167		2.22167
1.75964	2.12337		2.12337					1.56303	0.73728		0.73728
1.62202	1.63185		1.63185					2.70336	2.67387		2.67387
1.73998	2.60506		2.60506					1.681	1.95625		1.95625
0.914227	1.5532		1.5532					1.46473	0.74711		0.74711
2.09388	2.01523		2.01523					1.09117	1.71049		1.71049
1.49422	1.53354		1.53354					1.43524	1.5532		1.5532
1.56303	1.3271		1.3271					1.03219	1.681		1.681
2.70336	2.25116		2.25116					2.66404	1.93659		1.93659
1.681	2.28065		2.28065					1.30744	0.894566		0.894566
1.03219	1.79896		1.79896					1.23863	1.65151		1.65151
2.66404	1.9071		1.9071					1.5532	1.30744		1.30744
1.30744	0.825754		0.825754					1.58269	1.05185		1.05185
1.23863	1.36643		1.36643					0.953549	1.75964		1.75964
1.5532	1.85795		1.85795					1.70066	1.07151		1.07151
1.58269	1.49422		1.49422					1.50405	2.53624		2.53624
0.953549	1.11084		1.11084					0.98304	0.619315		0.619315
1.70066	1.20914		1.20914					1.84811	1.57286		1.57286
1.50405	2.01523		2.01523					2.34947	1.42541		1.42541
0.98304	1.86778		1.86778					1.43524	2.74268		2.74268
1.84811	0.638976		0.638976					2.25116	2.07421		2.07421
2.34947	2.20201		2.20201					1.34676	1.14033		1.14033
1.43524	1.9071		1.9071					2.26099	2.31997		2.31997
2.25116	2.07421		2.07421					0.25559	0.707789		0.707789
1.34676	1.28778		1.28778					1.58269	1.33693		1.33693
1.07151	0.668467		0.668467					1.07151	0.825754		0.825754
1.78913	1.36643		1.36643					1.64168	0.943718		0.943718
2.16269	1.43524		1.43524					1.78913	2.18235		2.18235
0.560333	0.589824		0.589824					2.16269	1.86778		1.86778
1.06168	0.825754		0.825754					0.560333	1.70066		1.70066
1.75964	1.97591		1.97591					1.06168	0.432538		0.432538
2.72302	2.62472		2.62472					2.05455	2.54607		2.54607
1.34676	1.06168		1.06168					1.75964	2.12337		2.12337
1.57286	1.89727		1.89727					2.72302	2.85082		2.85082
1.48439	1.51388		1.51388					1.34676	1.08134		1.08134
1.37626	1.2288		1.2288					1.57286	1.86778		1.86778
1.15016	1.17965		1.17965					1.48439	1.53354		1.53354
1.24846	2.782		2.782					1.37626	1.09117		1.09117
0.678298	0.619315		0.619315					1.15016	1.03219		1.03219
0.845414	1.0027		1.0027					1.24846	1.30744		1.30744
1.70066	1.66134		1.66134					0.678298	1.57286		1.57286
1.28778	1.48439		1.48439					0.845414	0.619315		0.619315
2.07421	1.99557		1.99557					1.70066	1.95625		1.95625
0.884736	2.77217		2.77217					1.28778	1.681		1.681
1.69083	1.82845		1.82845					2.07421	1.16982		1.16982
0.924058	1.07151		1.07151					0.884736	1.03219		1.03219
1.61219	1.95625		1.95625					1.69083	2.88031		2.88031
1.96608	1.1305		1.1305					0.924058	1.10101		1.10101
1.87761	1.75964		1.75964					1.61219	2.0054		2.0054
2.03489	2.16269		2.16269					1.87761	1.98574		1.98574
1.56303	1.37626		1.37626					2.03489	1.99557		1.99557
1.83828	1.88744		1.88744					1.56303	1.681		1.681
1.60235	1.71049		1.71049					1.83828	2.03489		2.03489
1.15016	1.07151		1.07151					1.60235	1.65151		1.65151
1.64168	1.57286		1.57286					1.15016	1.08134		1.08134
1.2288	1.44507		1.44507					1.64168	1.63185		1.63185
1.51388	1.06168		1.06168					1.2288	1.34676		1.34676
1.33693	1.71049		1.71049					1.51388	2.08405		2.08405
1.50405	1.35659		1.35659					1.33693	1.07151		1.07151
0.786432	1.1305		1.1305					1.50405	1.42541		1.42541
1.53354	1.48439		1.48439					0.786432	0.97321		0.97321
1.53354	1.50405		1.50405					1.53354	1.4549		1.4549
1.30744	1.23863		1.23863					1.53354	1.67117		1.67117
1.73015	1.70066		1.70066					1.30744	1.16982		1.16982
1.64168	1.35659		1.35659					1.73015	1.78913		1.78913
0.72745	0.442368		0.442368					0.72745	1.37626		1.37626
1.15016	0.874906		0.874906					1.15016	1.04202		1.04202
1.82845	2.38879		2.38879					1.82845	2.18235		2.18235
1.50405	0.815923		0.815923					1.50405	1.46473		1.46473
1.38609	1.88744		1.88744					1.38609	1.49422		1.49422
1.18948	1.11084		1.11084					1.18948	0.953549		0.953549
1.47456	1.73015		1.73015					1.47456	1.63185		1.63185
1.14033	1.19931		1.19931					1.14033	1.16982		1.16982
1.4549	0.50135		0.50135					1.4549	0.648806		0.648806
1.12067	1.11084		1.11084					1.12067	0.914227		0.914227
2.12337	2.87048		2.87048					2.12337	2.37896		2.37896
1.35659	0.688128		0.688128					1.35659	0.74711		0.74711
1.27795	1.65151		1.65151					1.27795	1.71049		1.71049
1.10101	1.29761		1.29761					1.10101	1.14033		1.14033
1.15016	1.25829		1.25829					1.15016	1.3271		1.3271
1.35659	0.97321		0.97321					1.35659	1.01253		1.01253
1.99557	2.05455		2.05455					1.99557	2.14303		2.14303
1.11084	0.963379		0.963379					1.11084	1.12067		1.12067
2.20201	2.51658		2.51658					2.20201	2.25116		2.25116
1.34676	0.697958		0.697958					1.34676	1.3271		1.3271
1.84811	2.39862		2.39862					1.84811	1.78913		1.78913
0.99287	0.835584		0.835584					0.99287	0.806093		0.806093
1.63185	1.59252		1.59252					1.63185	1.53354		1.53354
0.845414	1.31727		1.31727					0.845414	1.27795		1.27795
1.20914	0.825754		0.825754					1.20914	0.697958		0.697958
1.19931	1.29761		1.29761					1.19931	1.54337		1.54337
2.01523	1.73998		1.73998					2.01523	2.07421		2.07421
1.65151	1.73998		1.73998					1.65151	1.65151		1.65151
1.71049	1.44507		1.44507					1.71049	1.31727		1.31727
1.12067	1.67117		1.67117					1.12067	1.15016		1.15016
2.18235	1.98574		1.98574					2.18235	2.18235		2.18235
1.98574	2.12337		2.12337					1.98574	2.3593		2.3593
1.02236	0.678298		0.678298					1.02236	0.904397		0.904397
1.99557	2.4576		2.4576					1.99557	1.73998		1.73998
1.7793	1.37626		1.37626					1.7793	1.85795		1.85795
1.3271	1.50405		1.50405					1.3271	1.61219		1.61219
1.30744	1.34676		1.34676					1.30744	1.29761		1.29761
1.54337	1.51388		1.51388					1.54337	1.42541		1.42541
1.27795	1.15016		1.15016					1.27795	1.24846		1.24846
2.62472	2.71319		2.71319					2.62472	2.67387		2.67387
1.35659	1.31727		1.31727					1.35659	1.34676		1.34676
1.88744	1.85795		1.85795					1.88744	1.40575		1.40575
1.52371	1.5532		1.5532					1.52371	2.02506		2.02506
1.20914	0.835584		0.835584					1.20914	1.26812		1.26812
1.54337	1.87761		1.87761					1.54337	1.46473		1.46473
1.42541	1.42541		1.42541					1.42541	1.52371		1.52371
1.53354	1.50405		1.50405					1.53354	1.40575		1.40575
1.20914	1.11084		1.11084					1.20914	1.07151		1.07151
1.75964	1.82845		1.82845					1.75964	1.98574		1.98574
1.89727	1.73998		1.73998					1.89727	1.69083		1.69083
0.865075	1.1305		1.1305					0.865075	1.11084		1.11084
1.82845	1.60235		1.60235					1.82845	1.44507		1.44507
1.73998	1.97591		1.97591					1.73998	2.10371		2.10371
2.59523	2.48709		2.48709					2.59523	2.51658		2.51658
1.58269	1.72032		1.72032					1.58269	1.61219		1.61219
1.66134	1.26812		1.26812					1.66134	1.41558		1.41558
1.43524	1.681		1.681					1.43524	1.70066		1.70066
1.88744	1.67117		1.67117					1.88744	1.79896		1.79896
1.26812	1.01253		1.01253					1.26812	0.933888		0.933888
0.796262	0.924058		0.924058					0.796262	0.845414		0.845414
1.56303	1.84811		1.84811					1.56303	1.86778		1.86778
0.825754	0.756941		0.756941					0.825754	0.835584		0.835584
0.776602	1.35659		1.35659					0.776602	1.33693		1.33693
1.53354	0.49152		0.49152					1.53354	0.432538		0.432538
1.07151	1.53354		1.53354					1.07151	1.64168		1.64168
1.50405	1.57286		1.57286					1.50405	1.4549		1.4549
1.02236	0.815923		0.815923					1.02236	0.835584		0.835584
1.42541	1.72032		1.72032					1.42541	1.07151		1.07151
1.87761	1.69083		1.69083					1.87761	2.19218		2.19218
1.01253	1.07151		1.07151					1.01253	1.26812		1.26812
1.70066	1.60235		1.60235					1.70066	1.63185		1.63185
1.64168	1.54337		1.54337					1.64168	1.31727		1.31727
1.58269	1.33693		1.33693					1.58269	1.41558		1.41558
1.37626	1.37626		1.37626					1.92676	2.46743		2.46743
1.86778	2.72302		2.72302					1.4549	1.0027		1.0027
1.92676	2.51658		2.51658					2.25116	2.02506		2.02506
1.4549	0.914227		0.914227					1.31727	1.67117		1.67117
2.25116	2.17252		2.17252					1.53354	1.25829		1.25829
1.31727	1.20914		1.20914					0.638976	0.668467		0.668467
1.93659	2.28065		2.28065					1.14033	1.33693		1.33693
1.53354	1.72032		1.72032					2.59523	2.5854		2.5854
0.638976	0.25559		0.25559					2.03489	2.04472		2.04472
1.14033	1.11084		1.11084					0.73728	2.67387		2.67387
2.59523	2.57557		2.57557					1.25829	1.28778		1.28778
2.03489	1.95625		1.95625					1.05185	1.1305		1.1305
0.73728	0.697958		0.697958					1.42541	1.60235		1.60235
1.25829	1.27795		1.27795					2.49692	2.50675		2.50675
1.05185	1.24846		1.24846					1.08134	0.688128		0.688128
1.42541	2.09388		2.09388					1.61219	1.26812		1.26812
2.49692	1.96608		1.96608					1.46473	2.27082		2.27082
1.08134	1.05185		1.05185					1.24846	1.08134		1.08134
1.61219	1.17965		1.17965					0.953549	0.924058		0.924058
1.46473	2.09388		2.09388					1.26812	1.46473		1.46473
1.24846	0.943718		0.943718					1.91693	1.14033		1.14033
0.953549	0.72745		0.72745					1.64168	1.78913		1.78913
1.26812	1.69083		1.69083					1.24846	1.4549		1.4549
1.91693	1.95625		1.95625					1.95625	1.87761		1.87761
1.64168	1.681		1.681					0.933888	0.904397		0.904397
1.24846	0.73728		0.73728					1.54337	1.96608		1.96608
1.95625	1.89727		1.89727					2.61489	2.60506		2.60506
0.933888	0.904397		0.904397					1.49422	0.97321		0.97321
1.54337	1.89727		1.89727					0.914227	1.49422		1.49422
2.61489	2.65421		2.65421					2.3298	1.84811		1.84811
1.49422	1.43524		1.43524					1.2288	1.65151		1.65151
0.914227	1.12067		1.12067					0.835584	1.30744		1.30744
2.3298	2.22167		2.22167					1.11084	0.599654		0.599654
1.2288	1.35659		1.35659					1.20914	1.64168		1.64168
0.835584	1.17965		1.17965					1.41558	0.806093		0.806093
1.11084	0.668467		0.668467					1.96608	1.9071		1.9071
1.20914	1.59252		1.59252					1.29761	1.73998		1.73998
1.41558	1.17965		1.17965					1.18948	1.46473		1.46473
1.96608	1.5532		1.5532					1.63185	1.31727		1.31727
1.29761	1.73015		1.73015					1.60235	1.63185		1.63185
1.18948	1.36643		1.36643					1.63185	1.35659		1.35659
1.63185	1.46473		1.46473					0.806093	1.23863		1.23863
1.60235	1.681		1.681					1.12067	0.599654		0.599654
1.63185	1.69083		1.69083					0.894566	1.50405		1.50405
0.806093	0.796262		0.796262					0.894566	0.825754		0.825754
1.12067	0.97321		0.97321					1.30744	1.46473		1.46473
0.894566	1.1305		1.1305					1.16982	1.03219		1.03219
0.894566	0.953549		0.953549					1.20914	1.29761		1.29761
1.30744	0.74711		0.74711					0.629146	0.432538		0.432538
1.16982	1.93659		1.93659					0.815923	0.50135		0.50135
1.20914	0.97321		0.97321					2.06438	2.22167		2.22167
0.629146	0.412877		0.412877					0.865075	0.99287		0.99287
0.815923	1.37626		1.37626					1.15999	0.904397		0.904397
2.06438	1.38609		1.38609					1.15999	2.97861		2.97861
0.865075	0.98304		0.98304					1.04202	1.0027		1.0027
1.15999	0.933888		0.933888					1.41558	1.27795		1.27795
1.15999	2.95895		2.95895					1.25829	1.35659		1.35659
1.04202	0.894566		0.894566					1.29761	1.20914		1.20914
1.41558	1.31727		1.31727					1.06168	1.34676		1.34676
1.25829	1.40575		1.40575					1.29761	1.15016		1.15016
1.29761	1.47456		1.47456					1.10101	1.09117		1.09117
1.06168	1.17965		1.17965					0.99287	1.16982		1.16982
1.37626	0.943718		0.943718					0.825754	0.383386		0.383386
0.511181	0.265421		0.265421					0.550502	1.08134		1.08134
1.29761	1.25829		1.25829					1.20914	1.25829		1.25829
1.10101	0.924058		0.924058					1.681	1.62202		1.62202
0.99287	1.16982		1.16982					2.31997	1.83828		1.83828
0.825754	0.756941		0.756941					1.14033	1.5532		1.5532
0.550502	0.599654		0.599654					1.62202	0.963379		0.963379
1.20914	1.41558		1.41558					0.609485	1.05185		1.05185
1.681	1.64168		1.64168					0.74711	0.835584		0.835584
2.31997	1.91693		1.91693					2.14303	2.76234		2.76234
1.14033	1.44507		1.44507					1.97591	1.46473		1.46473
1.62202	1.62202		1.62202					1.26812	0.943718		0.943718
0.609485	0.48169		0.48169					1.43524	1.80879		1.80879
0.74711	0.845414		0.845414					1.14033	0.855245		0.855245
2.14303	2.2315		2.2315					1.35659	1.38609		1.38609
1.97591	1.9071		1.9071					1.34676	1.18948		1.18948
0.786432	0.707789		0.707789					1.36643	1.56303		1.56303
0.609485	0.324403		0.324403					1.05185	1.33693		1.33693
1.09117	1.27795		1.27795					1.4549	1.42541		1.42541
1.26812	0.963379		0.963379					1.30744	0.963379		0.963379
1.43524	1.93659		1.93659					1.08134	1.02236		1.02236
1.14033	0.766771		0.766771					1.37626	1.21897		1.21897
1.35659	1.52371		1.52371					1.29761	1.40575		1.40575
1.34676	1.36643		1.36643					0.609485	1.39592		1.39592
1.36643	1.26812		1.26812					1.59252	1.4549		1.4549
1.05185	0.98304		0.98304					1.35659	1.06168		1.06168
1.4549	1.62202		1.62202					1.18948	0.855245		0.855245
1.30744	0.97321		0.97321					0.786432	1.08134		1.08134
1.08134	1.25829		1.25829					1.19931	1.24846		1.24846
1.37626	1.3271		1.3271					1.15999	0.815923		0.815923
1.29761	1.41558		1.41558					0.72745	1.08134		1.08134
0.609485	0.99287		0.99287					1.24846	1.14033		1.14033
1.59252	1.70066		1.70066					0.943718	0.943718		0.943718
1.35659	1.15999		1.15999					1.79896	1.50405		1.50405
1.18948	0.72745		0.72745					1.56303	1.48439		1.48439
0.786432	0.943718		0.943718					1.84811	1.47456		1.47456
1.19931	1.36643		1.36643					1.14033	1.98574		1.98574
1.15999	1.30744		1.30744					1.72032	1.73998		1.73998
0.72745	0.570163		0.570163					1.19931	1.61219		1.61219
1.24846	1.11084		1.11084					1.35659	0.904397		0.904397
0.943718	0.560333		0.560333					1.49422	1.43524		1.43524
1.79896	2.01523		2.01523					1.4549	1.51388		1.51388
1.56303	1.37626		1.37626					1.12067	0.855245		0.855245
1.84811	1.51388		1.51388					1.09117	1.64168		1.64168
1.14033	2.72302		2.72302					2.50675	2.22167		2.22167
1.72032	1.74981		1.74981					0.599654	0.668467		0.668467
1.19931	0.50135		0.50135					1.12067	0.884736		0.884736
1.35659	1.25829		1.25829					1.11084	1.38609		1.38609
1.49422	1.41558		1.41558					0.97321	0.953549		0.953549
1.4549	1.14033		1.14033					1.36643	1.43524		1.43524
1.12067	1.25829		1.25829					1.12067	0.943718		0.943718
1.09117	1.12067		1.12067					1.2288	1.50405		1.50405
2.50675	2.83115		2.83115					1.3271	1.34676		1.34676
0.599654	1.27795		1.27795					2.40845	1.84811		1.84811
1.12067	1.2288		1.2288					1.41558	2.1332		2.1332
1.11084	1.12067		1.12067					1.38609	0.924058		0.924058
0.97321	0.884736		0.884736					1.57286	0.786432		0.786432
1.36643	1.29761		1.29761					1.89727	2.06438		2.06438
1.12067	1.21897		1.21897					1.33693	1.04202		1.04202
1.2288	1.48439		1.48439					0.953549	1.10101		1.10101
1.3271	2.15286		2.15286					1.79896	1.91693		1.91693
2.40845	0.894566		0.894566					0.579994	0.393216		0.393216
1.41558	2.34947		2.34947					1.73998	1.95625		1.95625
1.38609	0.73728		0.73728					1.18948	0.904397		0.904397
1.57286	1.75964		1.75964					1.47456	1.59252		1.59252
1.89727	1.70066		1.70066					1.01253	1.1305		1.1305
1.33693	1.25829		1.25829					1.4549	1.19931		1.19931
0.953549	1.03219		1.03219					0.933888	1.14033		1.14033
1.79896	1.69083		1.69083					0.97321	1.02236		1.02236
0.579994	0.943718		0.943718					0.855245	0.72745		0.72745
1.73998	1.78913		1.78913					0.953549	1.05185		1.05185
1.18948	1.0027		1.0027					0.97321	0.511181		0.511181
1.47456	1.33693		1.33693					1.42541	1.83828		1.83828
1.01253	1.2288		1.2288					1.57286	1.61219		1.61219
1.4549	1.15999		1.15999					1.46473	0.865075		0.865075
0.933888	0.815923		0.815923					0.865075	1.54337		1.54337
0.97321	1.38609		1.38609					1.63185	1.66134		1.66134
0.855245	0.668467		0.668467					1.27795	0.550502		0.550502
0.953549	1.0027		1.0027					1.54337	1.5532		1.5532
0.97321	0.825754		0.825754					0.963379	1.57286		1.57286
1.42541	1.7793		1.7793					1.31727	1.09117		1.09117
1.57286	1.54337		1.54337					0.835584	1.21897		1.21897
1.46473	1.12067		1.12067					0.825754	0.383386		0.383386
0.865075	0.97321		0.97321					0.97321	1.15999		1.15999
1.63185	1.73998		1.73998					1.25829	1.2288		1.2288
1.27795	0.668467		0.668467					2.09388	1.21897		1.21897
1.54337	1.93659		1.93659					0.884736	1.86778		1.86778
0.963379	1.21897		1.21897					0.835584	0.599654		0.599654
1.31727	1.02236		1.02236					1.18948	1.17965		1.17965
0.835584	0.845414		0.845414					1.65151	1.5532		1.5532
0.825754	0.825754		0.825754					2.06438	1.92676		1.92676
0.97321	1.16982		1.16982					1.10101	1.84811		1.84811
1.25829	1.69083		1.69083					1.29761	1.17965		1.17965
2.09388	0.688128		0.688128					1.83828	2.02506		2.02506
0.884736	1.85795		1.85795					2.28065	2.43794		2.43794
0.835584	0.638976		0.638976					1.48439	1.01253		1.01253
1.18948	1.15016		1.15016					1.9071	2.83115		2.83115
1.65151	2.05455		2.05455					1.85795	1.38609		1.38609
2.06438	2.86065		2.86065					1.24846	1.27795		1.27795
1.10101	0.806093		0.806093					1.76947	1.87761		1.87761
1.29761	1.15999		1.15999					1.23863	1.21897		1.21897
1.83828	2.04472		2.04472					1.75964	1.63185		1.63185
2.28065	2.26099		2.26099					1.44507	1.33693		1.33693
1.48439	1.34676		1.34676					1.26812	1.40575		1.40575
1.9071	2.61489		2.61489					1.14033	1.17965		1.17965
1.85795	1.40575		1.40575					0.796262	0.786432		0.786432
1.24846	1.70066		1.70066					0.845414	0.717619		0.717619
1.76947	1.37626		1.37626					1.19931	1.17965		1.17965
1.23863	1.26812		1.26812					1.95625	2.88031		2.88031
1.75964	1.60235		1.60235					1.54337	0.609485		0.609485
1.44507	0.835584		0.835584					1.69083	1.72032		1.72032
1.26812	1.97591		1.97591					1.93659	1.9071		1.9071
1.14033	1.11084		1.11084					1.29761	0.97321		0.97321
0.796262	0.786432		0.786432					0.924058	1.41558		1.41558
0.845414	0.756941		0.756941					1.37626	1.42541		1.42541
1.19931	1.10101		1.10101					1.43524	0.796262		0.796262
1.95625	2.99827		2.99827					1.53354	1.88744		1.88744
1.54337	0.599654		0.599654					1.47456	1.65151		1.65151
1.69083	1.7793		1.7793					0.688128	0.73728		0.73728
1.93659	2.04472		2.04472					0.884736	0.924058		0.924058
1.29761	1.0027		1.0027					0.835584	0.933888		0.933888
0.924058	1.1305		1.1305					1.38609	1.23863		1.23863
1.37626	1.49422		1.49422					2.66404	1.21897		1.21897
1.43524	1.1305		1.1305					1.33693	1.4549		1.4549
1.53354	1.25829		1.25829					1.89727	2.69353		2.69353
1.47456	1.69083		1.69083					1.34676	1.12067		1.12067
0.688128	0.99287		0.99287					2.37896	1.89727		1.89727
0.884736	0.855245		0.855245					1.7793	1.54337		1.54337
0.835584	0.884736		0.884736					1.53354	1.63185		1.63185
1.38609	2.38879		2.38879					1.59252	1.76947		1.76947
2.66404	1.38609		1.38609					1.03219	0.963379		0.963379
1.33693	1.48439		1.48439					1.80879	2.71319		2.71319
1.89727	2.38879		2.38879					1.28778	0.344064		0.344064
1.34676	0.904397		0.904397					1.64168	1.81862		1.81862
2.37896	1.73998		1.73998					1.3271	1.05185		1.05185
1.7793	1.35659		1.35659					1.53354	1.30744		1.30744
1.53354	2.37896		2.37896					2.5559	2.89014		2.89014
1.59252	1.71049		1.71049					1.62202	1.17965		1.17965
1.03219	0.97321		0.97321					1.04202	1.39592		1.39592
1.80879	2.76234		2.76234					1.02236	1.12067		1.12067
1.28778	0.471859		0.471859					1.54337	1.52371		1.52371
1.64168	1.67117		1.67117					0.815923	0.884736		0.884736
1.3271	1.2288		1.2288					1.29761	1.37626		1.37626
1.53354	1.30744		1.30744					1.33693	1.2288		1.2288
2.5559	2.72302		2.72302					1.74981	1.79896		1.79896
1.62202	1.49422		1.49422					1.15016	0.717619		0.717619
1.04202	1.12067		1.12067					0.619315	0.383386		0.383386
1.02236	1.01253		1.01253					2.05455	0.776602		0.776602
1.54337	1.69083		1.69083					1.681	3.01793		3.01793
0.815923	0.933888		0.933888					1.04202	0.933888		0.933888
1.29761	1.24846		1.24846					2.04472	2.86065		2.86065
1.33693	1.36643		1.36643					2.52641	1.62202		1.62202
1.74981	1.50405		1.50405					2.3298	2.42811		2.42811
1.15016	0.953549		0.953549					1.66134	1.5532		1.5532
0.619315	0.49152		0.49152					1.61219	1.86778		1.86778
2.05455	1.75964		1.75964					1.25829	1.85795		1.85795
1.681	2.01523		2.01523					2.03489	1.83828		1.83828
1.04202	2.06438		2.06438					1.40575	0.894566		0.894566
2.04472	1.01253		1.01253					1.33693	1.29761		1.29761
2.52641	1.97591		1.97591					1.70066	2.75251		2.75251
2.3298	2.57557		2.57557					1.72032	0.933888		0.933888
1.66134	2.09388		2.09388					1.92676	1.31727		1.31727
1.61219	1.46473		1.46473					0.914227	1.23863		1.23863
1.25829	1.66134		1.66134					1.91693	1.86778		1.86778
2.03489	1.80879		1.80879					1.69083	2.94912		2.94912
1.40575	1.31727		1.31727					2.34947	1.23863		1.23863
1.33693	1.27795		1.27795					1.18948	1.3271		1.3271
1.70066	1.34676		1.34676					1.51388	0.904397		0.904397
1.72032	2.88031		2.88031					1.92676	1.73015		1.73015
1.92676	0.835584		0.835584					1.681	2.36913		2.36913
0.914227	0.894566		0.894566					1.23863	0.98304		0.98304
1.91693	1.88744		1.88744					0.924058	1.24846		1.24846
1.69083	2.60506		2.60506					1.11084	1.11084		1.11084
2.34947	1.71049		1.71049					1.26812	0.914227		0.914227
1.18948	1.19931		1.19931					1.1305	2.5854		2.5854
1.51388	1.01253		1.01253					1.44507	1.7793		1.7793
1.92676	1.7793		1.7793					1.16982	1.08134		1.08134
1.681	2.27082		2.27082					1.31727	1.3271		1.3271
1.23863	0.776602		0.776602					1.34676	1.42541		1.42541
0.924058	1.10101		1.10101					1.4549	0.97321		0.97321
1.11084	1.52371		1.52371					0.74711	1.21897		1.21897
1.26812	0.914227		0.914227					1.29761	1.39592		1.39592
1.1305	1.17965		1.17965					1.75964	0.914227		0.914227
1.44507	1.5532		1.5532					2.01523	2.09388		2.09388
1.16982	0.874906		0.874906					1.07151	1.69083		1.69083
1.31727	1.2288		1.2288					1.2288	1.19931		1.19931
1.34676	1.80879		1.80879					1.87761	1.91693		1.91693
1.4549	1.0027		1.0027					1.48439	1.43524		1.43524
0.74711	1.14033		1.14033					1.58269	1.65151		1.65151
1.29761	1.30744		1.30744					1.40575	1.19931		1.19931
1.75964	1.06168		1.06168					1.43524	1.24846		1.24846
2.01523	2.09388		2.09388					1.42541	1.71049		1.71049
1.07151	1.1305		1.1305					1.71049	1.48439		1.48439
1.2288	1.57286		1.57286					1.37626	1.67117		1.67117
1.87761	2.64438		2.64438					1.69083	1.46473		1.46473
1.48439	0.766771		0.766771					1.16982	1.58269		1.58269
1.58269	1.62202		1.62202					0.73728	0.835584		0.835584
1.40575	1.29761		1.29761					2.10371	2.12337		2.12337
1.43524	1.10101		1.10101					1.01253	0.697958		0.697958
1.42541	1.73015		1.73015					0.393216	0.73728		0.73728
1.71049	1.43524		1.43524					1.23863	1.10101		1.10101
1.37626	1.76947		1.76947					0.865075	1.30744		1.30744
1.69083	1.47456		1.47456					1.05185	0.99287		0.99287
1.16982	1.75964		1.75964					0.688128	1.15999		1.15999
0.73728	0.629146		0.629146					1.60235	0.99287		0.99287
2.10371	2.10371		2.10371					1.31727	1.37626		1.37626
0.865075	0.373555		0.373555					1.53354	1.57286		1.57286
1.05185	1.52371		1.52371					1.87761	1.84811		1.84811
0.688128	1.09117		1.09117					0.697958	0.914227		0.914227
1.60235	1.1305		1.1305					0.806093	0.344064		0.344064
1.31727	1.33693		1.33693					1.65151	1.96608		1.96608
1.53354	1.4549		1.4549					1.72032	1.23863		1.23863
1.87761	1.91693		1.91693					1.14033	0.884736		0.884736
0.697958	0.98304		0.98304					1.1305	1.60235		1.60235
0.806093	0.609485		0.609485					1.15016	0.99287		0.99287
1.65151	1.70066		1.70066					1.27795	1.43524		1.43524
1.72032	1.2288		1.2288					1.26812	0.717619		0.717619
1.14033	1.1305		1.1305					1.63185	2.22167		2.22167
1.1305	1.40575		1.40575					1.11084	1.44507		1.44507
1.15016	1.14033		1.14033					1.75964	1.08134		1.08134
1.27795	1.28778		1.28778					1.37626	2.41828		2.41828
1.26812	1.36643		1.36643					2.4576	1.54337		1.54337
1.63185	1.53354		1.53354					1.92676	2.05455		2.05455
1.11084	1.47456		1.47456					1.11084	1.03219		1.03219
1.75964	1.15999		1.15999					2.24133	1.15999		1.15999
1.37626	1.73015		1.73015					1.41558	2.26099		2.26099
2.4576	2.22167		2.22167					1.03219	1.65151		1.65151
1.92676	2.02506		2.02506					1.10101	0.865075		0.865075
1.11084	1.07151		1.07151					0.511181	0.599654		0.599654
2.24133	1.99557		1.99557					0.521011	0.275251		0.275251
1.41558	1.39592		1.39592					1.7793	1.7793		1.7793
1.03219	1.53354		1.53354					0.825754	1.01253		1.01253
1.10101	0.874906		0.874906					1.78913	2.17252		2.17252
0.511181	0.619315		0.619315					0.894566	0.658637		0.658637
0.521011	0.471859		0.471859					1.03219	1.0027		1.0027
1.7793	1.87761		1.87761					1.15016	1.12067		1.12067
0.825754	0.845414		0.845414					1.21897	0.933888		0.933888
1.78913	1.80879		1.80879					1.1305	2.16269		2.16269
0.894566	0.825754		0.825754					1.36643	0.638976		0.638976
1.03219	1.61219		1.61219					1.3271	1.09117		1.09117
1.15016	0.697958		0.697958					1.05185	0.855245		0.855245
1.21897	1.23863		1.23863					1.44507	1.94642		1.94642
1.1305	1.97591		1.97591					1.04202	0.353894		0.353894
1.36643	0.442368		0.442368					1.4549	1.69083		1.69083
1.3271	0.98304		0.98304					1.70066	1.58269		1.58269
1.05185	1.36643		1.36643					0.521011	0.471859		0.471859
1.44507	1.47456		1.47456					1.01253	0.668467		0.668467
0.894566	0.72745		0.72745					1.72032	1.63185		1.63185
0.471859	0.776602		0.776602					0.894566	1.52371		1.52371
1.15999	0.815923		0.815923					0.933888	1.23863		1.23863
1.04202	1.49422		1.49422					1.30744	0.304742		0.304742
1.4549	1.3271		1.3271					1.40575	1.73015		1.73015
1.70066	1.26812		1.26812					1.19931	0.855245		0.855245
0.521011	1.28778		1.28778					1.24846	2.05455		2.05455
1.01253	0.668467		0.668467					1.28778	0.865075		0.865075
1.72032	1.48439		1.48439					1.70066	2.20201		2.20201
0.894566	0.73728		0.73728					1.12067	1.02236		1.02236
0.933888	1.12067		1.12067					1.24846	0.953549		0.953549
1.30744	1.20914		1.20914					1.36643	1.73998		1.73998
1.40575	1.31727		1.31727					1.18948	0.98304		0.98304
1.19931	0.98304		0.98304					1.35659	1.58269		1.58269
1.24846	1.79896		1.79896					1.10101	1.1305		1.1305
1.28778	1.3271		1.3271					1.23863	0.629146		0.629146
1.70066	1.75964		1.75964					0.845414	1.37626		1.37626
1.12067	1.0027		1.0027					0.855245	1.15016		1.15016
1.24846	1.15999		1.15999					1.48439	2.19218		2.19218
1.36643	1.72032		1.72032					1.97591	1.20914		1.20914
1.18948	1.37626		1.37626					1.28778	0.865075		0.865075
1.35659	1.14033		1.14033					1.37626	1.12067		1.12067
1.10101	1.24846		1.24846					1.26812	1.25829		1.25829
1.23863	1.16982		1.16982					1.52371	1.36643		1.36643
0.845414	0.74711		0.74711					0.540672	1.56303		1.56303
0.855245	0.894566		0.894566					1.681	1.11084		1.11084
1.48439	1.43524		1.43524					1.26812	1.59252		1.59252
1.97591	1.04202		1.04202					1.80879	1.34676		1.34676
1.28778	2.31997		2.31997					1.59252	1.33693		1.33693
1.37626	1.10101		1.10101					1.23863	1.28778		1.28778
1.26812	1.05185		1.05185					1.38609	1.79896		1.79896
1.52371	1.28778		1.28778					1.56303	1.24846		1.24846
0.540672	1.58269		1.58269					0.953549	1.16982		1.16982
1.681	1.20914		1.20914					1.08134	1.3271		1.3271
1.26812	1.56303		1.56303					1.52371	1.51388		1.51388
1.80879	1.27795		1.27795					1.07151	0.776602		0.776602
1.59252	1.72032		1.72032					1.14033	1.03219		1.03219
1.23863	1.31727		1.31727					0.933888	1.36643		1.36643
1.38609	1.47456		1.47456					1.51388	1.60235		1.60235
1.56303	1.26812		1.26812					0.707789	0.835584		0.835584
0.953549	0.884736		0.884736					1.0027	0.589824		0.589824
1.08134	1.57286		1.57286					1.57286	2.02506		2.02506
1.52371	1.42541		1.42541					1.30744	1.36643		1.36643
1.07151	0.924058		0.924058					1.29761	1.15999		1.15999
1.14033	1.5532		1.5532					0.894566	1.23863		1.23863
0.933888	0.530842		0.530842					1.29761	0.825754		0.825754
1.51388	1.15016		1.15016					0.894566	1.18948		1.18948
0.707789	0.796262		0.796262					0.874906	0.845414		0.845414
1.0027	1.08134		1.08134					1.46473	1.65151		1.65151
1.57286	1.51388		1.51388					1.29761	0.796262		0.796262
1.30744	1.42541		1.42541					0.97321	1.34676		1.34676
1.29761	1.15016		1.15016					0.98304	1.17965		1.17965
0.894566	1.34676		1.34676					0.963379	0.619315		0.619315
1.29761	1.1305		1.1305					0.933888	1.41558		1.41558
0.894566	0.894566		0.894566					1.7793	1.06168		1.06168
0.874906	0.796262		0.796262					0.776602	0.599654		0.599654
1.46473	1.52371		1.52371					1.09117	1.80879		1.80879
1.29761	1.15999		1.15999					1.27795	0.74711		0.74711
0.97321	1.25829		1.25829					1.19931	1.3271		1.3271
0.98304	0.884736		0.884736					1.19931	1.40575		1.40575
0.963379	0.609485		0.609485					1.25829	0.697958		0.697958
0.933888	0.668467		0.668467					1.14033	1.44507		1.44507
1.7793	2.05455		2.05455					1.28778	1.59252		1.59252
0.776602	0.874906		0.874906					0.99287	0.668467		0.668467
1.09117	1.25829		1.25829					0.678298	0.884736		0.884736
1.27795	1.36643		1.36643					0.599654	0.825754		0.825754
1.19931	1.01253		1.01253					1.4549	0.865075		0.865075
1.19931	1.28778		1.28778					1.19931	1.69083		1.69083
1.25829	1.19931		1.19931					1.03219	0.570163		0.570163
1.14033	1.14033		1.14033					1.92676	1.86778		1.86778
1.28778	1.27795		1.27795					0.570163	0.098304		0.098304
0.99287	1.12067		1.12067					1.37626	1.65151		1.65151
0.678298	0.50135		0.50135					0.609485	0.619315		0.619315
0.599654	0.904397		0.904397					0.904397	0.904397		0.904397
1.4549	1.1305		1.1305					0.825754	0.904397		0.904397
1.19931	1.29761		1.29761					1.10101	0.884736		0.884736
1.03219	0.865075		0.865075					1.07151	1.29761		1.29761
1.92676	2.02506		2.02506					0.363725	0.49152		0.49152
0.570163	0.186778		0.186778					0.49152	0.353894		0.353894
1.37626	1.72032		1.72032					1.95625	1.37626		1.37626
0.609485	0.74711		0.74711					1.39592	1.02236		1.02236
0.904397	0.855245		0.855245					1.98574	2.31014		2.31014
1.07151	1.19931		1.19931					0.855245	0.629146		0.629146
0.363725	0.216269		0.216269					0.648806	0.943718		0.943718
0.49152	0.373555		0.373555					0.963379	1.72032		1.72032
0.786432	1.1305		1.1305					1.50405	0.49152		0.49152
0.599654	0.412877		0.412877					1.26812	1.3271		1.3271
0.99287	1.15999		1.15999					1.76947	1.36643		1.36643
1.95625	1.89727		1.89727					0.25559	0.766771		0.766771
1.39592	1.16982		1.16982					0.924058	0.914227		0.914227
1.98574	2.27082		2.27082					1.15016	1.33693		1.33693
0.855245	0.874906		0.874906					2.30031	1.65151		1.65151
0.648806	0.717619		0.717619					0.530842	1.43524		1.43524
0.963379	0.874906		0.874906					0.806093	0.49152		0.49152
1.50405	1.40575		1.40575					1.19931	0.99287		0.99287
1.26812	1.11084		1.11084					2.0054	1.01253		1.01253
1.15016	1.08134		1.08134					1.42541	2.47726		2.47726
2.30031	1.84811		1.84811					1.25829	1.2288		1.2288
0.530842	0.629146		0.629146					0.845414	1.03219		1.03219
0.806093	1.11084		1.11084					1.31727	0.855245		0.855245
1.19931	1.23863		1.23863					1.30744	1.29761		1.29761
2.0054	1.58269		1.58269					1.11084	0.521011		0.521011
1.42541	1.9071		1.9071					1.37626	0.845414		0.845414
1.25829	1.09117		1.09117					1.14033	1.69083		1.69083
0.845414	1.10101		1.10101					1.19931	0.884736		0.884736
1.31727	1.07151		1.07151					1.02236	1.42541		1.42541
1.30744	1.38609		1.38609					1.31727	0.855245		0.855245
1.11084	1.48439		1.48439					0.806093	1.29761		1.29761
1.37626	1.20914		1.20914					0.914227	0.796262		0.796262
1.14033	1.2288		1.2288					0.99287	0.776602		0.776602
1.19931	0.953549		0.953549					1.80879	1.52371		1.52371
1.02236	1.20914		1.20914					1.59252	2.04472		2.04472
1.31727	1.38609		1.38609					0.845414	0.815923		0.815923
0.806093	0.756941		0.756941					0.697958	1.04202		1.04202
0.914227	0.884736		0.884736					1.72032	1.70066		1.70066
0.99287	0.815923		0.815923					0.943718	0.452198		0.452198
1.80879	1.81862		1.81862					1.15016	1.38609		1.38609
1.59252	0.894566		0.894566					1.36643	1.21897		1.21897
0.845414	1.71049		1.71049					1.15999	1.40575		1.40575
0.697958	0.756941		0.756941					0.894566	0.815923		0.815923
1.72032	1.14033		1.14033					1.23863	1.40575		1.40575
0.943718	1.56303		1.56303					0.855245	0.72745		0.72745
1.15016	1.27795		1.27795					0.97321	1.10101		1.10101
[truncated: 2,230 more rows]

## Sheet: Fig3I
Fig.3I: Pearson r coefficient GPe/SNr dFF
pre	during	post
0.892611	0.613723	0.892823
0.919841	0.802015	0.922043
0.893628	0.824774	0.937024
0.853061	0.650254	0.927502
0.910789	0.54686	0.910027
0.791586	0.568739	0.853302
0.954266	0.87662	0.960471

## Sheet: Fig3E
Fig.3E: Jump interpeak interval (s)
5 rpm							10 rpm							15 rpm
3.10641	1.02236	1.41558	2.43794	2.88031	1.60235	1.28778	2.01523	0.874906	1.29761	0.904397	1.18948	0.894566	0.540672	0.717619	1.28778	2.27082	1.39592	0.589824	0.668467	1.2288
4.50232	2.21184	2.54607	1.66134	3.0081	0.963379	1.78913	1.94642	1.82845	3.72572	0.914227	1.43524	1.23863	1.52371	0.629146	1.18948	1.681	1.36643	0.924058	0.963379	1.89727
1.7793	2.49692	1.94642	1.66134	2.88031	0.49152	1.58269	1.54337	1.59252	1.54337	1.02236	1.66134	1.29761	1.61219	0.658637	1.27795	0.786432	1.42541	0.579994	0.521011	0.894566
0.540672	1.65151	1.23863	2.59523	5.41655	0.933888	2.17252	1.44507	1.65151	2.67387	1.63185	0.521011	1.58269	0.363725	0.953549	1.36643	1.62202	1.33693	0.963379	0.845414	1.3271
1.15999	2.14303	2.71319	4.02063	6.56671	1.54337	2.08405	0.874906	1.95625	1.39592	2.5559	0.786432	1.3271	2.0054	1.84811	1.18948	2.22167	1.44507	1.0027	1.18948	1.74981
2.91963	2.60506	1.56303	0.786432	3.11624	1.38609	2.38879	0.648806	1.57286	1.66134	0.98304	1.34676	0.845414	1.5532	1.09117	1.41558	2.86065	1.84811	1.11084	1.2288	1.01253
3.61759	3.31284	2.54607	1.21897	2.49692	1.54337	2.18235	1.59252	1.56303	1.56303	1.0027	0.452198	1.88744	2.59523	1.39592	1.43524	1.36643	0.609485	1.01253	0.904397	1.64168
1.49422	2.28065	2.53624	1.78913	6.00637	1.15016	2.87048	0.806093	1.60235	1.26812	1.36643	1.10101	1.51388	2.19218	2.91963	1.30744	0.786432	1.95625	0.884736	0.707789	1.76947
1.82845	1.74981	2.26099	2.77217	3.22437	1.60235	3.44064	1.07151	2.36913	2.67387	1.33693	1.20914	1.81862	1.59252	1.74981	1.72032	4.16809	1.40575	0.943718	0.894566	0.74711
1.47456	2.65421	0.73728	1.75964	5.66231	0.963379	1.53354	1.65151	1.47456	1.69083	2.33963	1.17965	0.304742	2.16269	2.24133	1.39592	2.09388	0.776602	0.678298	1.49422	1.03219
1.08134	2.69353	7.07789	3.95182	3.01793	0.324403	3.15556	1.87761	1.67117	2.91963	2.12337	1.24846	0.285082	2.22167	0.796262	1.62202	1.63185	1.3271	1.03219	0.825754	1.05185
2.28065	1.38609	1.21897	2.33963	6.19315	2.18235	2.49692	1.66134	0.658637	2.61489	3.32267	1.94642	1.67117	1.3271	0.894566	1.39592	1.03219	1.17965	0.570163	0.786432	2.08405
0.25559	3.54877	2.48709	3.26369	3.32267	0.806093	2.88031	0.99287	0.904397	2.27082	0.845414	1.60235	1.39592	1.12067	3.17522	1.62202	1.95625	1.29761	0.609485	0.48169	1.51388
1.5532	1.15016	1.38609	1.73998	2.63455	1.43524	1.54337	1.64168	1.58269	2.30031	1.28778	0.412877	1.03219	1.34676	2.82132	8.19855	1.43524	1.15016	1.52371	1.25829	1.70066
1.58269	2.38879	1.98574	3.06709	3.40132	2.20201	1.33693	0.894566	0.835584	1.24846	0.314573	1.61219	0.99287	1.24846	1.66134	1.49422	0.638976	1.16982	0.756941	0.855245	1.07151
1.92676	1.33693	1.5532	2.30031	2.21184	0.756941	1.94642	2.16269	1.59252	0.74711	1.39592	1.56303	0.668467	1.4549	3.32267	4.19758	1.43524	1.57286	0.707789	0.717619	1.06168
1.20914	2.49692	0.98304	2.03489	4.93486	1.78913	1.48439	0.825754	4.26639	1.81862	0.73728	1.12067	1.07151	1.29761	1.20914	1.35659	1.15016	1.2288	0.589824	1.08134	1.94642
1.98574	2.18235	1.49422	3.30301	2.51658	2.3298	1.18948	1.02236	1.1305	1.05185	0.99287	1.41558	1.19931	1.71049	1.50405	2.33963	1.50405	1.60235	0.99287	0.904397	0.707789
2.21184	2.02506	2.3298	1.98574	2.79183	2.71319	2.38879	1.04202	1.74981	1.0027	1.15016	0.707789	0.904397	2.37896	2.12337	1.28778	1.20914	1.21897	0.72745	1.02236	0.73728
3.4603	1.37626	2.48709	3.77487	2.89997	3.11624	2.3298	0.884736	1.98574	2.10371	1.42541	1.49422	0.363725	1.51388	3.18505	2.21184	1.76947	1.15016	1.19931	1.15999	1.35659
0.24576	2.70336	2.86065	2.76234	2.81149	3.49962	2.89997	1.52371	1.48439	1.82845	0.707789	1.34676	1.0027	1.65151	0.609485	1.19931	1.12067	1.0027	0.599654	1.04202	0.206438
9.08329	2.82132	2.74268	2.26099	2.44777	2.04472	2.25116	0.825754	2.05455	3.87318	1.18948	1.26812	0.688128	0.74711	0.894566	1.53354	2.5559	2.36913	0.953549	0.688128	0.24576
1.75964	0.97321	3.09658	2.06438	5.13147	1.51388	2.44777	1.12067	1.96608	1.33693	0.707789	1.67117	1.51388	2.30031	1.40575	8.33618	3.62742	0.953549	0.924058	1.25829	1.76947
0.609485	1.35659	2.46743	3.74538	4.21724	1.2288	2.63455	1.70066	1.73015	1.79896	1.81862	1.1305	0.697958	1.84811	0.97321	1.02236	0.884736	1.9071	0.629146	0.953549	2.12337
1.40575	6.22264	2.03489	3.20471	2.69353	2.10371	2.28065	0.609485	1.43524	2.60506	1.15016	1.57286	0.97321	2.19218	0.924058	1.41558	2.96878	1.09117	0.599654	1.18948	1.72032
1.52371	1.33693	1.16982	2.30031	2.38879	1.97591	2.0054	0.786432	2.17252	4.82673	0.815923	1.36643	1.19931	0.707789	1.38609	2.05455	1.66134	1.42541	0.324403	1.16982	1.01253
1.0027	2.22167	1.54337	2.57557	3.19488	1.21897	2.3298	0.638976	2.08405	1.48439	1.30744	2.53624	1.47456	1.30744	0.98304	1.2288	2.11354	1.18948	0.884736	0.72745	2.37896
1.66134	1.15999	2.62472	2.76234	6.22264	2.64438	2.43794	1.66134	0.265421	9.45684	1.07151	1.91693	0.914227	1.93659	1.15999	2.46743	1.3271	1.62202	0.570163	0.383386	1.26812
1.03219	1.04202	3.06709	1.69083	2.69353	1.74981	1.94642	1.53354	1.48439	1.25829	6.23247	1.89727	0.432538	2.28065	1.46473	7.52026	1.30744	1.27795	0.432538	0.285082	1.38609
1.86778	2.4576	2.5854	2.15286	3.41115	1.59252	2.47726	0.796262	0.97321	1.70066	1.46473	1.75964	1.19931	2.06438	1.19931	0.619315	1.08134	1.1305	1.16982	0.776602	1.53354
1.80879	2.88031	2.27082	2.01523	3.04742	1.2288	1.66134	1.43524	2.20201	7.35314	1.19931	1.04202	0.796262	2.3593	1.50405	5.11181	1.25829	1.38609	0.471859	1.08134	1.58269
4.12877	1.76947	1.01253	1.80879	2.92946	0.74711	1.50405	0.658637	1.4549	5.9179	1.47456	0.845414	1.19931	2.12337	0.72745	1.61219	1.34676	1.57286	0.442368	0.845414	1.60235
1.73015	2.76234	2.80166	1.73998	0.924058	1.63185	2.49692	1.17965	2.21184	1.28778	1.07151	1.2288	0.874906	1.66134	0.668467	1.14033	0.619315	1.89727	0.609485	0.953549	1.63185
1.43524	1.93659	2.40845	1.10101	1.26812	1.1305	1.85795	2.14303	1.70066	1.87761	0.98304	0.285082	1.39592	1.78913	0.609485	2.12337	0.589824	1.24846	0.825754	0.98304	3.96165
1.58269	1.38609	1.75964	2.72302	1.85795	0.894566	1.4549	1.31727	1.36643	3.41115	1.26812	1.50405	1.20914	0.72745	1.02236	0.806093	2.51658	1.43524	0.285082	0.766771	1.9071
1.47456	1.46473	7.1467	2.30031	1.39592	2.82132	0.462029	1.63185	0.943718	2.51658	1.71049	0.815923	0.825754	1.98574	1.17965	1.10101	2.5559	1.11084	1.07151	0.717619	1.96608
2.08405	2.06438	1.4549	2.59523	4.37453	2.51658	2.15286	1.10101	1.60235	2.12337	2.11354	1.18948	0.393216	3.31284	0.865075	0.806093	1.80879	1.10101	0.796262	1.10101	2.0054
1.20914	2.19218	1.34676	0.23593	3.57827	2.3298	0.904397	1.1305	1.01253	2.07421	1.21897	1.73998	1.11084	2.11354	0.540672	1.37626	2.16269	1.18948	0.688128	1.29761	1.10101
1.98574	2.10371	2.5854	1.58269	4.0108	2.18235	2.66404	0.589824	0.963379	1.35659	1.16982	1.07151	0.678298	1.49422	0.924058	2.22167	1.4549	1.16982	0.697958	0.697958	1.88744
0.403046	1.04202	0.97321	3.42098	2.22167	2.89997	1.5532	1.31727	1.46473	1.17965	1.03219	0.98304	1.2288	0.796262	1.38609	1.54337	1.28778	1.06168	0.49152	0.756941	2.9098
1.49422	1.81862	0.766771	1.36643	2.28065	3.40132	1.56303	2.06438	2.01523	1.47456	0.638976	1.15999	1.36643	1.60235	1.48439	4.3647	3.14573	1.03219	0.717619	0.540672	2.11354
2.07421	1.65151	3.85352	4.54164	4.25656	1.73998	1.75964	1.61219	1.84811	2.61489	0.717619	0.766771	0.914227	4.06979	0.98304	1.36643	3.16539	1.20914	0.766771	1.24846	1.20914
2.25116	3.04742	2.0054	2.06438	0.23593	1.50405	1.87761	1.41558	1.26812	1.94642	1.21897	1.37626	0.953549	2.27082	1.65151	1.41558	3.02776	1.1305	0.933888	0.462029	1.86778
1.59252	3.24403	1.42541	1.71049	0.226099	2.17252	1.25829	1.62202	1.06168	1.23863	2.72302	1.24846	0.894566	2.30031	1.18948	1.34676	0.98304	2.0054	1.17965	1.20914	1.66134
2.19218	1.83828	1.99557	1.72032	2.26099	1.4549	2.82132	1.97591	1.49422	2.70336	1.15999	1.37626	2.0054	1.59252	1.67117	1.14033	1.07151	2.81149	0.924058	0.422707	1.47456
1.58269	3.01793	2.63455	1.57286	6.10468	2.31997	3.1359	1.72032	0.72745	2.02506	1.21897	1.28778	1.07151	2.22167	0.786432	1.53354	1.81862	1.17965	0.806093	0.471859	0.579994
1.35659	2.0054	3.62742	1.40575	2.67387	1.64168	1.78913	0.74711	1.18948	1.37626	1.50405	1.10101	0.334234	2.03489	0.904397	2.28065	1.61219	1.31727	0.49152	1.66134	0.50135
1.08134	1.12067	1.58269	1.83828	4.44334	1.41558	1.88744	1.37626	1.9071	1.09117	0.619315	0.99287	0.432538	2.15286	1.19931	1.63185	0.668467	1.24846	1.10101	0.403046	1.64168
2.28065	2.05455	4.41385	1.66134	2.76234	1.65151	1.73015	0.796262	0.756941	1.52371	1.99557	0.23593	1.65151	2.66404	1.58269	7.05823	0.403046	1.29761	1.02236	0.825754	1.38609
2.19218	1.38609	3.08675	1.87761	2.60506	1.62202	1.96608	0.943718	1.06168	1.50405	2.1332	1.5532	1.58269	2.31014	1.12067	0.894566	1.03219	1.15016	0.50135	0.393216	1.78913
0.914227	2.47726	2.93929	1.2288	3.72572	2.67387	2.96878	0.688128	1.93659	1.5532	0.766771	1.40575	0.471859	2.25116	0.874906	3.0081	1.47456	1.37626	0.678298	0.49152	1.66134
1.11084	3.33251	0.815923	1.94642	2.28065	2.47726	1.37626	1.0027	1.93659	1.52371	0.815923	0.835584	1.49422	2.48709	0.50135	3.47013	2.9098	0.825754	0.707789	0.304742	1.52371
2.06438	2.89014	1.24846	1.93659	0.412877	1.89727	1.72032	1.33693	1.15999	1.16982	0.570163	1.84811	1.71049	1.7793	0.97321	0.933888	1.70066	1.16982	1.15999	1.0027	0.943718
1.81862	1.46473	2.70336	1.76947	4.65961	2.3593	1.93659	1.66134	1.38609	0.432538	1.17965	0.393216	1.31727	1.89727	1.56303	0.521011	2.24133	1.02236	0.825754	0.638976	1.0027
1.50405	1.26812	1.81862	2.22167	0.825754	0.884736	1.81862	0.23593	1.72032	0.23593	1.23863	1.54337	0.668467	2.41828	0.963379	0.953549	5.12164	1.65151	0.806093	1.73998	0.806093
1.63185	2.1332	2.79183	1.0027	1.08134	2.11354	1.99557	1.36643	1.79896	1.3271	1.63185	1.21897	1.26812	2.5559	0.953549	0.619315	1.04202	1.49422	0.462029	0.540672	2.03489
1.9071	4.2369	2.49692	1.48439	12.6812	1.91693	2.06438	0.943718	1.65151	4.57114	1.08134	0.943718	0.756941	2.0054	1.35659	1.20914	1.29761	0.953549	0.766771	0.874906	1.51388
2.31997	1.47456	2.60506	2.10371	4.02063	1.44507	1.2288	0.530842	1.47456	1.83828	1.11084	1.21897	0.776602	1.91693	0.835584	0.815923	1.62202	1.40575	1.07151	0.678298	1.79896
1.64168	3.18505	1.58269	1.31727	7.50059	1.78913	1.63185	1.29761	1.28778	1.1305	1.57286	1.49422	2.31997	2.28065	1.17965	1.01253	1.49422	1.57286	0.275251	1.03219	1.02236
1.75964	2.62472	1.61219	1.87761	4.50232	1.44507	3.32267	1.99557	0.226099	1.20914	1.25829	0.98304	1.06168	1.79896	1.08134	0.796262	1.14033	3.07692	1.16982	0.894566	1.97591
1.37626	2.47726	1.78913	1.681	1.72032	1.46473	2.07421	1.33693	0.776602	1.48439	1.2288	1.07151	1.20914	1.69083	1.03219	0.570163	2.3593	1.91693	0.963379	1.71049	1.79896
1.47456	1.21897	3.0081	2.76234	4.12877	1.95625	1.2288	2.0054	1.11084	1.4549	1.21897	1.70066	0.422707	1.70066	1.23863	0.796262	0.97321	1.2288	0.806093	0.894566	1.41558
1.99557	1.16982	3.06709	2.2315	6.3701	2.02506	2.47726	1.67117	1.74981	1.26812	1.37626	0.924058	0.678298	2.0054	1.23863	1.3271	3.34234	1.18948	0.884736	1.04202	1.74981
1.85795	2.99827	2.02506	2.09388	3.62742	3.48979	1.51388	1.50405	1.73015	1.59252	0.98304	1.9071	1.12067	1.65151	1.2288	1.15999	15.9842	1.16982	1.12067	1.57286	1.11084
1.08134	2.60506	1.80879	1.28778	5.55418	2.69353	1.60235	1.52371	1.09117	1.27795	1.63185	0.806093	0.845414	1.5532	0.953549	1.65151	0.97321	1.25829	0.648806	1.66134	1.43524
1.64168	1.61219	1.48439	1.04202	0.393216	4.463	1.80879	1.9071	1.63185	2.37896	0.953549	1.10101	1.06168	1.71049	1.14033	0.668467	0.74711	1.64168	0.49152	0.629146	1.34676
0.589824	1.19931	1.36643	1.72032	1.05185	1.53354	1.73015	1.43524	2.22167	1.7793	0.648806	0.275251	1.50405	1.4549	1.38609	1.79896	0.412877	1.26812	0.874906	0.98304	0.50135
2.0054	1.33693	0.697958	2.83115	2.93929	3.1359	2.2315	1.23863	1.34676	1.4549	1.86778	0.845414	0.530842	1.67117	1.16982	1.53354	1.30744	1.26812	0.638976	0.452198	1.92676
1.66134	1.98574	1.08134	3.52911	3.37183	2.3593	1.29761	1.47456	1.18948	1.03219	1.08134	1.63185	1.44507	1.84811	0.835584	1.5532	2.22167	1.2288	0.314573	0.924058	1.09117
2.40845	2.77217	1.01253	1.29761	1.83828	1.21897	1.9071	0.629146	1.61219	2.57557	1.16982	0.953549	1.50405	2.36913	1.05185	1.39592	1.60235	1.3271	1.01253	1.18948	1.35659
1.42541	1.38609	1.34676	1.85795	2.65421	1.26812	2.37896	1.58269	1.27795	0.72745	1.40575	1.49422	1.20914	1.35659	0.953549	1.52371	2.57557	1.39592	0.806093	1.14033	1.15999
3.6864	1.44507	1.20914	1.62202	1.1305	1.64168	2.74268	1.72032	1.64168	1.27795	0.835584	1.34676	1.05185	2.34947	0.835584	0.560333	1.94642	1.24846	0.648806	1.23863	1.31727
1.63185	3.57827	2.0054	2.10371	0.914227	1.96608	1.52371	0.904397	0.97321	1.15016	0.98304	0.924058	0.658637	1.04202	1.35659	0.756941	2.21184	1.34676	0.953549	1.36643	1.89727
1.34676	2.93929	2.59523	2.67387	1.93659	2.80166	2.26099	0.806093	1.24846	1.44507	0.98304	1.15999	1.66134	1.42541	1.01253	0.98304	0.953549	0.884736	0.48169	0.865075	1.39592
1.88744	2.4576	2.17252	2.14303	2.05455	2.37896	1.15016	1.17965	1.40575	1.52371	1.26812	1.08134	1.79896	1.23863	1.95625	1.18948	1.37626	4.09928	1.03219	0.432538	2.57557
1.65151	1.26812	5.61316	1.36643	3.06709	2.70336	2.57557	1.71049	3.37183	1.50405	1.18948	1.19931	0.294912	1.27795	2.64438	1.06168	5.82943	0.953549	0.422707	0.688128	0.756941
1.63185	2.12337	2.72302	1.52371	1.15999	1.43524	1.82845	1.71049	1.66134	2.29048	1.44507	1.20914	0.629146	1.43524	2.44777	1.4549	0.48169	1.72032	1.07151	1.2288	1.72032
2.24133	3.29318	2.10371	0.943718	1.84811	2.18235	1.07151	0.471859	1.01253	1.38609	1.47456	1.64168	0.874906	2.05455	1.15999	1.4549	0.50135	1.28778	0.884736	0.874906	1.56303
2.33963	2.53624	3.72572	1.3271	1.51388	2.09388	2.04472	1.02236	1.39592	3.2342	1.74981	1.4549	0.668467	1.72032	0.550502	0.786432	1.2288	1.01253	1.03219	0.570163	1.75964
0.963379	2.3593	1.47456	1.07151	1.93659	1.60235	0.884736	1.4549	0.99287	1.43524	1.2288	1.39592	0.884736	1.72032	1.20914	0.72745	0.442368	1.17965	0.99287	0.560333	1.73015
1.38609	1.80879	1.91693	1.44507	0.638976	2.38879	1.65151	2.06438	2.22167	1.70066	2.33963	1.19931	0.776602	2.09388	0.98304	0.717619	0.904397	1.41558	1.02236	0.963379	0.579994
0.963379	2.20201	2.39862	1.57286	1.78913	2.4576	1.0027	1.07151	0.97321	1.51388	0.845414	1.43524	1.49422	1.58269	0.914227	0.717619	0.98304	1.24846	0.74711	0.825754	0.462029
1.69083	2.28065	0.275251	0.894566	2.37896	3.95182	2.10371	1.40575	0.815923	0.904397	1.36643	1.17965	0.314573	1.41558	1.12067	0.904397	0.452198	2.04472	0.363725	0.806093	0.98304
1.9071	4.96435	1.80879	2.52641	1.47456	2.69353	2.09388	1.54337	1.06168	0.835584	1.31727	1.17965	0.216269	1.9071	1.31727	0.845414	0.825754	1.10101	1.04202	0.452198	1.31727
0.97321	1.41558	7.09755	1.59252	3.04742	1.80879	1.79896	0.638976	1.64168	1.60235	1.21897	1.41558	1.27795	1.4549	0.894566	0.579994	1.0027	1.11084	1.09117	1.23863	0.717619
2.77217	3.02776	1.83828	2.16269	1.23863	3.11624	1.60235	1.31727	1.46473	1.27795	1.04202	1.76947	0.216269	2.94912	1.10101	1.03219	0.530842	1.52371	1.06168	0.393216	0.933888
1.25829	4.11894	1.66134	3.70606	2.60506	2.12337	1.29761	1.23863	1.91693	1.85795	2.28065	1.31727	1.36643	1.42541	1.17965	1.27795	0.963379	0.825754	1.08134	1.29761	1.28778
1.681	2.6837	3.27352	1.38609	1.30744	4.463	1.52371	1.74981	1.30744	1.54337	1.40575	1.41558	1.2288	2.16269	0.894566	1.04202	1.33693	0.963379	1.17965	0.619315	0.806093
2.81149	2.62472	3.31284	1.02236	1.97591	0.521011	1.01253	1.21897	1.05185	1.7793	0.865075	1.41558	1.17965	0.688128	0.540672	0.99287	0.99287	1.07151	1.07151	1.24846	0.963379
1.29761	4.17792	2.59523	0.894566	2.0054	1.18948	2.83115	1.59252	1.58269	1.35659	1.1305	1.35659	1.49422	2.39862	0.786432	0.874906	0.275251	1.14033	1.25829	1.1305	1.41558
2.67387	2.11354	4.00097	1.73015	1.84811	0.294912	2.14303	1.18948	1.97591	2.16269	0.99287	1.29761	1.9071	1.40575	1.10101	0.511181	1.14033	1.05185	0.648806	0.756941	0.756941
1.7793	5.00367	3.6864	1.36643	1.75964	0.304742	1.3271	0.904397	1.30744	1.61219	1.30744	1.30744	1.24846	1.85795	1.26812	0.756941	1.30744	1.14033	0.550502	1.23863	1.7793
1.60235	1.57286	1.15016	2.3298	1.16982	2.20201	1.40575	0.865075	2.88031	1.47456	1.08134	1.09117	1.71049	1.25829	0.894566	1.33693	0.638976	1.10101	0.658637	0.717619	0.629146
1.46473	1.42541	3.19488	1.80879	1.42541	1.87761	3.362	1.14033	1.56303	1.62202	1.3271	1.03219	0.73728	1.37626	0.825754	1.19931	0.24576	1.78913	0.97321	1.24846	0.403046
2.16269	2.10371	1.61219	2.56573	2.24133	1.19931	1.97591	1.36643	1.70066	1.66134	6.37993	1.11084	1.3271	1.93659	1.01253	0.50135	2.39862	1.26812	0.422707	1.2288	0.72745
1.85795	2.31997	1.38609	1.46473	1.36643	2.12337	1.81862	1.3271	1.58269	1.26812	1.33693	0.904397	0.363725	1.96608	0.50135	0.619315	0.599654	1.53354	0.521011	0.99287	0.904397
2.31997	1.88744	0.72745	0.98304	1.34676	3.83386	2.79183	0.904397	2.1332	1.53354	1.30744	0.48169	0.579994	1.99557	0.403046	1.25829	0.285082	1.36643	0.697958	0.835584	1.20914
1.42541	2.6837	0.23593	1.07151	1.34676	0.442368	2.79183	0.599654	1.66134	1.27795	2.27082	1.15999	1.14033	1.29761	0.49152	0.855245	1.02236	2.82132	1.07151	0.678298	0.865075
3.2342	1.4549	1.11084	1.9071	2.20201	2.20201	1.23863	1.03219	1.96608	2.4576	1.67117	0.74711	0.688128	1.52371	0.98304	0.845414	1.15016	2.39862	0.403046	0.914227	0.619315
1.31727	1.63185	1.95625	1.11084	1.72032	1.62202	1.3271	1.15999	2.41828	2.782	1.66134	1.20914	3.49962	1.67117	0.786432	0.599654	0.521011	0.884736	0.688128	1.17965	0.619315
1.26812	2.44777	1.95625	0.756941	2.37896	1.78913	2.02506	1.11084	1.46473	1.97591	3.21454	1.48439	1.01253	1.35659	1.30744	1.18948	3.31284	0.835584	0.373555	0.668467	1.02236
1.52371	3.15556	1.29761	0.403046	1.65151	2.66404	2.66404	1.26812	2.01523	1.9071	1.41558	1.28778	0.648806	1.67117	1.40575	1.08134	0.924058	0.894566	2.06438	0.668467	0.904397
1.20914	3.31284	1.681	1.681	1.62202	2.1332	1.69083	0.452198	3.03759	1.43524	1.69083	1.52371	1.06168	1.69083	0.815923	1.37626	1.98574	0.904397	1.24846	0.619315	1.62202
1.5532	3.55861	2.82132	1.7793	2.09388	3.01793	1.28778	1.15016	1.02236	1.40575	1.21897	0.874906	0.884736	1.91693	0.963379	1.12067	0.579994	1.27795	0.353894	0.953549	1.37626
0.855245	1.65151	2.29048	2.27082	2.31997	3.74538	1.34676	1.02236	1.56303	1.56303	1.11084	0.97321	0.619315	1.47456	1.91693	0.48169	3.04742	0.806093	1.46473	1.28778	0.48169
1.37626	2.10371	0.894566	2.69353	1.72032	1.1305	0.855245	2.84099	1.47456	1.63185	1.43524	1.15016	0.619315	1.61219	1.1305	0.776602	0.835584	2.06438	1.04202	1.71049	0.707789
1.62202	1.10101	1.9071	2.26099	2.40845	0.74711	1.23863	1.52371	3.81419	1.48439	1.30744	0.697958	1.26812	1.94642	1.07151	1.20914	0.688128	1.10101	1.05185	1.49422	1.03219
2.03489	2.43794	2.72302	1.52371	1.42541	0.334234	1.31727	1.20914	2.27082	1.46473	1.15016	1.52371	1.58269	1.15016	0.904397	1.39592	0.50135	1.11084	1.03219	0.894566	1.16982
1.29761	0.855245	2.84099	2.37896	2.33963	0.24576	2.67387	1.31727	2.50675	1.05185	1.86778	1.4549	0.845414	1.96608	1.20914	0.629146	0.560333	0.796262	1.15999	0.609485	0.904397
1.94642	1.89727	1.75964	1.65151	1.9071	4.16809	1.49422	0.560333	2.62472	1.70066	0.806093	1.08134	0.73728	1.54337	0.579994	0.579994	0.874906	1.58269	1.49422	0.815923	0.49152
2.0054	1.52371	1.81862	1.29761	2.3593	1.97591	1.11084	1.15016	0.914227	1.73998	1.30744	0.72745	1.72032	1.85795	1.24846	0.589824	1.12067	0.953549	0.845414	0.98304	0.619315
1.87761	2.5559	2.07421	1.19931	2.05455	3.40132	3.65691	1.43524	1.98574	1.17965	1.18948	0.806093	0.393216	1.71049	1.17965	0.74711	1.27795	1.01253	1.4549	0.874906	1.9071
1.69083	2.92946	1.70066	2.07421	1.40575	2.51658	1.19931	0.98304	1.10101	1.50405	1.14033	1.62202	1.7793	1.54337	1.4549	1.2288	1.89727	0.74711	0.403046	1.38609	1.39592
1.47456	1.81862	1.07151	1.31727	2.10371	2.18235	2.17252	0.98304	0.874906	2.77217	0.835584	1.49422	0.619315	2.22167	1.24846	0.48169	0.599654	1.52371	1.18948	0.756941	1.69083
1.9071	2.19218	2.11354	1.23863	1.4549	2.04472	1.681	0.72745	1.48439	1.79896	0.72745	0.50135	1.07151	1.78913	1.46473	0.688128	1.11084	1.19931	1.05185	0.943718	1.59252
1.69083	3.08675	1.97591	1.06168	2.21184	0.933888	2.33963	0.629146	2.51658	1.61219	0.914227	1.2288	1.2288	1.95625	0.904397	0.550502	0.570163	0.825754	1.08134	1.67117	0.845414
1.86778	1.27795	2.87048	1.2288	2.24133	2.0054	2.54607	1.07151	1.66134	1.56303	1.36643	1.15999	1.06168	1.40575	1.27795	0.74711	0.462029	1.25829	0.697958	1.19931	0.963379
1.53354	2.05455	1.4549	3.79453	2.03489	4.94469	2.36913	1.37626	2.44777	1.43524	1.37626	1.31727	1.31727	2.57557	0.570163	0.766771	1.09117	2.30031	0.560333	0.560333	1.30744
1.07151	2.3593	2.41828	1.99557	1.94642	2.99827	2.29048	0.815923	2.57557	1.71049	1.4549	1.02236	1.50405	1.25829	1.08134	2.43794	1.47456	0.963379	1.04202	1.29761	1.7793
1.87761	2.24133	1.58269	0.74711	2.21184	1.9071	3.30301	0.629146	1.82845	1.23863	1.31727	1.28778	0.97321	1.54337	0.874906	1.14033	1.50405	0.963379	0.894566	1.02236	0.776602
2.43794	2.87048	1.01253		1.89727	2.30031	1.17965	1.05185	1.81862	1.12067	1.17965	1.11084	1.84811	1.42541	0.97321	0.776602	1.50405	1.38609	0.609485	0.894566	1.04202
1.62202	3.74538	2.01523		1.69083	1.38609	2.88031	1.09117	1.36643	1.24846	1.27795	1.34676	1.67117	1.5532	0.825754	0.943718	1.57286	0.884736	0.412877	0.845414	1.43524
1.69083	2.24133	1.48439		1.62202	2.24133	2.31014	0.589824	1.681	1.20914	1.52371	1.0027	1.41558	1.54337	0.432538	0.806093	1.65151	1.34676	0.98304	0.924058	1.59252
2.21184	1.92676	1.27795		1.7793	2.15286	3.19488	1.07151	1.4549	0.344064	1.25829	0.629146	1.08134	1.42541	0.648806	1.51388	1.11084	1.15016	1.11084	0.668467	1.74981
1.89727	2.56573	1.52371		1.95625	2.41828	3.32267	1.33693	1.37626	1.58269	1.2288	0.619315	2.01523	1.66134	1.02236	0.786432	1.52371	1.19931	1.05185	2.96878	0.442368
2.34947	2.34947	1.56303		1.82845	1.62202	2.64438	1.67117	1.48439	1.42541	1.0027	1.74981	0.707789	1.61219	1.50405	0.72745	0.884736	1.03219	1.23863	0.678298	1.18948
0.884736	1.97591	1.94642		1.78913	1.76947	2.71319	0.845414	0.806093	1.38609	0.97321	0.933888	1.10101	1.38609	0.874906	1.21897	3.26369	0.874906	0.609485	0.442368	0.904397
2.21184	4.38436	1.76947		1.4549	2.18235	2.74268	0.884736	1.11084	1.07151	0.99287	2.19218	0.786432	1.76947	0.815923	1.11084	1.59252	1.14033	0.894566	1.20914	0.697958
0.845414	1.62202	2.40845		4.09928	3.25386	3.49962	1.02236	2.04472	1.50405	1.08134	0.629146	1.20914	1.7793	1.28778	0.629146	1.09117	1.16982	0.412877	0.796262	0.98304
2.22167	2.08405	2.10371		1.47456	1.65151	3.49962	0.678298	2.74268	1.54337	1.24846	1.09117	1.48439	1.46473	1.19931	0.619315	0.412877	1.35659	0.49152	0.697958	1.51388
2.07421	1.89727	2.48709			2.05455	3.362	1.27795	1.9071	1.09117	1.7793	0.73728	7.54975	1.50405	1.12067	0.904397	3.24403	2.02506	0.98304	1.08134	1.3271
1.24846	2.39862	2.33963			2.1332	2.62472	0.48169	0.963379	2.36913	0.904397	1.2288	0.452198	1.85795	1.17965	0.717619	1.97591	1.63185	0.835584	0.97321	1.26812
1.88744	2.40845	1.51388			1.83828	4.0108	1.15016	1.56303	1.37626	0.806093	0.334234	1.11084	1.63185	0.707789	1.08134	1.81862	1.41558	1.18948	1.06168	1.33693
4.43351	2.67387	2.81149			2.38879	2.15286	1.06168	2.64438	0.98304	1.79896	1.37626	1.36643	1.40575	1.03219	0.835584	1.69083	0.933888	1.08134	0.963379	1.67117
2.39862	1.86778	1.87761			2.87048	3.33251	1.25829	1.59252	5.31825	1.12067	0.74711	1.0027	1.89727	0.471859	0.383386	1.48439	3.92233	0.99287	0.835584	1.59252
2.12337	2.91963	1.36643			2.25116	2.41828	1.25829	2.42811	5.39689	4.31555	0.884736	1.52371	1.52371	0.953549	0.98304	4.74808	0.904397	0.786432	1.06168	1.61219
1.7793	3.54877	2.28065			1.83828	0.678298	1.47456	1.69083	9.85006	1.11084	1.4549	1.18948	2.08405	1.15016	0.796262	0.707789	2.27082	0.334234	0.658637	0.953549
1.31727	2.85082	1.99557			2.15286	1.93659	1.43524	3.10641	1.18948	1.27795	0.324403	0.717619	1.56303	1.27795	0.963379	1.41558	0.845414	0.766771	0.462029	1.03219
1.81862	2.30031	2.11354			1.9071	1.82845	0.599654	2.38879	1.63185	1.5532	0.98304	1.01253	1.54337	0.570163	0.658637	1.26812	1.4549	0.511181	0.99287	1.28778
1.681	2.50675	1.41558			2.66404	4.32538	0.874906	1.61219	4.09928	1.60235	0.294912	0.314573	1.37626	0.707789	0.943718	0.688128	1.05185	0.314573	0.835584	1.15016
2.99827	3.14573	2.72302			2.30031	1.78913	0.609485	0.806093	0.884736	1.9071	0.226099	2.5559	1.40575	1.23863	0.924058	1.36643	1.25829	0.766771	0.825754	1.27795
2.43794	2.64438	2.05455			1.52371	1.42541	0.865075	3.40132	1.82845	1.58269	1.1305	1.01253	1.46473	0.452198	1.33693	1.75964	0.963379	0.530842	0.412877	1.06168
1.3271	3.31284	0.609485			0.865075	3.48979	1.72032	1.92676	1.98574	2.18235	0.550502	1.36643	1.87761	0.717619	0.707789	4.10911	1.25829	1.07151	0.471859	3.25386
1.24846	2.66404	1.71049			0.25559	2.38879	0.933888	1.4549	1.60235	1.681	0.304742	1.42541	1.49422	0.825754	1.83828	3.77487	1.05185	1.61219	1.30744	1.15016
1.19931	1.25829	1.3271			0.668467	1.1305	1.89727	1.57286	4.83656	1.2288	1.07151	1.04202	1.5532	0.422707	0.815923	3.49962	1.17965	0.462029	1.39592	0.560333
1.57286	2.11354	1.36643			5.043	1.97591	1.30744	1.19931	2.04472	1.72032	0.530842	1.27795	1.7793	1.65151	0.599654	1.01253	1.11084	0.825754	0.865075	1.15999
3.31284	1.38609	1.41558			1.7793	1.31727	1.27795	1.20914	0.766771	1.29761	1.57286	1.26812	1.91693	0.697958	0.874906	0.953549	0.99287	1.39592	0.717619	2.38879
1.27795	3.16539	3.31284			2.54607	2.80166	0.678298	2.10371	0.422707	1.64168	1.33693	1.07151	1.47456	1.12067	0.629146	2.3593	1.15999	1.19931	1.20914	1.04202
0.324403	2.782	1.57286			0.619315	1.97591	0.344064	1.49422	4.96435	1.98574	1.30744	0.658637	1.52371	1.44507	1.18948	4.03046	2.56573	0.73728	1.09117	0.98304
0.550502	1.92676	4.05996			2.21184	1.81862	0.422707	1.02236	2.63455	0.865075	1.96608	1.61219	1.64168	0.74711	1.05185	0.796262	1.52371	0.97321	0.865075	1.07151
0.815923	2.62472	2.33963			2.06438	1.70066	0.756941	1.18948	1.5532	0.963379	0.97321	1.31727	1.43524	0.73728	0.707789	2.95895	1.27795	1.11084	0.570163	2.67387
1.75964	2.34947	2.03489			2.43794	1.70066	0.865075	1.52371	1.48439	0.638976	0.432538	0.786432	1.52371	0.25559	0.688128	2.43794	1.05185	0.717619	1.15999	2.54607
1.30744	2.05455	1.15999			2.67387	2.36913	0.953549	0.953549	1.04202	1.15016	1.19931	0.73728	1.67117	0.540672	2.06438	2.89014	0.99287	1.07151	0.933888	1.67117
2.43794		2.65421			1.73998	1.23863	0.462029	0.511181	6.44874	1.38609	1.48439	1.24846	1.50405	1.66134	0.97321	4.47283	1.23863	1.10101	1.15999	0.894566
1.53354		2.5559			1.97591	2.30031	1.35659	1.33693	1.10101	1.4549	1.23863	1.39592	1.27795	0.894566	1.29761	2.12337	1.35659	1.29761	1.03219	0.865075
2.09388		1.89727			2.16269	0.334234	1.47456	1.05185	1.46473	2.3298	1.58269	0.452198	1.24846	0.884736	0.707789	1.67117	1.11084	0.638976	1.11084	1.15999
1.89727		2.0054			2.93929	2.61489	1.14033	1.20914	1.74981	1.30744	0.265421	0.638976	1.83828	0.855245	1.5532	3.01793	1.58269	1.4549	0.589824	0.688128
4.5908		3.26369			1.50405	1.79896	0.48169	1.681	1.94642	1.87761	1.24846	1.15016	1.67117	1.24846	0.963379	4.87588	1.91693	2.2315	0.658637	0.74711
1.01253		2.22167			1.10101	2.24133	1.17965	1.38609	1.18948	0.99287	2.05455	0.845414	1.66134	1.3271	1.2288	0.511181	2.36913	1.16982	1.53354	0.924058
1.51388		1.50405			0.511181	2.99827	1.1305	1.91693	1.69083	1.43524	1.3271	1.41558	1.34676	0.678298	0.766771	0.894566	1.02236	1.06168	0.50135	2.05455
2.75251		1.29761			0.373555	1.10101	1.48439	1.70066	0.933888	1.2288	0.226099	1.15999	1.3271	1.19931	1.47456	4.02063	1.0027	1.12067	1.10101	2.70336
2.01523		2.44777			0.72745	2.6837	0.845414	1.35659	1.46473	1.28778	0.98304	0.648806	1.56303	0.776602	1.38609	5.72129	0.943718	0.894566	1.19931	1.41558
1.59252		2.22167			2.29048	2.34947	0.953549	0.924058	1.2288	1.4549	1.49422	1.18948	1.34676	1.36643	1.11084	2.51658	1.99557	0.638976	0.688128	0.894566
1.2288					3.0081	2.64438	0.855245	1.53354	1.1305	1.34676	1.69083	0.540672	1.51388	0.825754	0.98304	3.7847	1.09117	1.08134	1.31727	1.75964
0.353894					1.71049	2.24133	1.24846	1.33693	2.31014	0.796262	1.70066	0.756941	1.85795	0.668467	0.678298	3.85352	1.26812	0.658637	1.40575	2.62472
2.12337					2.07421	2.42811	1.4549	1.29761	0.933888	0.74711	1.11084	0.50135	1.59252	1.36643	1.46473	4.16809	0.924058	1.03219	1.07151	1.4549
1.60235					1.65151	1.76947	1.31727	1.50405	2.12337	1.03219	1.0027	1.28778	1.73998	0.963379	0.550502	1.07151	1.06168	0.717619	0.629146	0.963379
0.815923					2.42811	1.70066	0.48169	1.75964	1.05185	1.38609	1.15016	0.97321	2.18235	0.943718	0.609485	2.75251	0.98304	1.2288	0.865075	1.02236
2.09388					1.95625	1.2288	1.14033	0.99287	1.37626	3.14573	1.23863	1.5532	3.2342	1.25829	0.442368	1.98574	1.05185	0.560333	0.589824	1.08134
2.56573					1.99557	1.15999	0.521011	1.64168	2.09388	1.65151	0.786432	0.855245	2.07421	1.06168	0.579994	1.43524	1.08134	1.15016	1.02236	0.825754
1.14033					1.74981	2.89997	0.570163	1.48439	1.66134	1.63185	0.226099	0.963379	1.61219	1.2288	1.33693	1.75964	1.15999	1.06168	0.363725	0.943718
1.30744					1.74981		0.599654	1.7793	1.67117	1.28778	0.697958	1.21897	2.49692	0.99287	0.815923	3.34234	1.0027	1.15999	0.462029	1.35659
2.3593					1.10101		0.943718	0.697958	1.1305	2.5559	1.08134	0.943718	1.5532	0.570163	1.56303	1.56303	0.933888	1.2288	0.658637	0.363725
2.5559					2.08405		3.6864	0.904397	1.29761	2.17252	0.796262	0.825754	1.50405	0.815923	0.403046	2.75251	1.15016	0.697958	1.12067	0.403046
1.18948					1.67117		1.30744	1.21897	1.28778	0.99287	0.521011	0.48169	1.72032	0.668467	1.24846	0.815923	1.14033	0.963379	1.41558	0.648806
1.48439					1.24846		1.58269	1.16982	1.70066	1.681	1.12067	1.29761	1.48439	0.943718	0.835584	6.15383	1.09117	1.2288	0.835584	2.25116
1.99557					1.94642		1.62202	0.806093	1.72032	0.943718	1.09117	0.894566	1.39592	0.98304	0.344064	7.5989	1.06168	0.835584	0.855245	1.36643
1.7793					1.63185		1.06168	0.914227	2.84099	1.83828	1.28778	1.10101	1.48439	1.40575	1.06168	2.81149	1.25829	1.08134	1.03219	0.904397
3.11624					0.285082		1.33693	1.79896		1.27795	1.10101	0.99287	1.37626	1.10101	0.796262	2.37896	1.50405	0.924058	1.05185	1.62202
4.04029					0.334234		1.37626	1.2288		1.9071	1.26812	0.98304	1.24846	1.19931	1.08134		0.97321	0.894566	1.0027	1.39592
1.28778					2.46743		1.17965	1.3271		1.31727	0.99287	1.18948	1.30744	1.03219	1.60235		1.09117	0.74711	0.796262	1.56303
2.85082					0.570163		1.52371	2.03489		1.87761	1.29761	0.72745	1.41558	1.27795	1.79896		1.10101	0.73728	1.15016	0.845414
2.33963					1.31727		1.48439	1.43524		2.03489	0.648806	1.30744	1.24846	1.23863	0.874906		0.756941	0.314573	1.1305	1.81862
1.31727							1.17965	1.80879		1.67117	1.16982	0.99287	1.43524	1.17965	1.49422		0.73728	0.49152	0.756941	0.963379
1.06168							1.02236	1.15016		0.855245	1.02236	1.61219	1.35659	1.10101	1.06168		1.18948	0.678298	0.796262	1.57286
1.31727							1.97591	2.43794		1.30744	1.76947	0.403046	1.74981	1.05185	1.50405		1.12067	1.18948	0.933888	1.59252
1.70066							1.30744	1.2288		1.26812	1.51388	0.894566	1.67117	1.09117	1.49422		1.02236	1.80879	0.619315	0.697958
4.98401							1.34676	1.80879		1.19931	0.874906	1.17965	1.42541	0.894566	0.599654		0.98304	0.806093	0.924058	1.41558
0.50135							1.25829	1.52371		0.933888	1.2288	1.04202	1.76947	1.1305	0.668467		0.894566	0.884736	0.766771	1.5532
1.85795							1.54337	2.89014		1.81862	1.11084	1.56303	2.12337	0.638976	1.1305		0.953549	1.39592	0.786432	0.845414
0.24576							1.18948	2.38879		1.18948	0.904397	1.16982	2.0054	1.10101	3.09658		1.03219	0.835584	0.540672	0.884736
3.79453							0.825754	2.1332		2.47726	1.26812	1.29761	1.15999	0.756941	2.05455		1.15016	0.50135	1.1305	1.88744
							0.845414	1.31727		3.40132	1.51388	0.904397	1.63185	1.06168	0.766771		0.756941	0.589824	1.2288	1.44507
							2.10371	1.49422		0.766771	1.20914	0.638976	1.82845	0.855245	1.03219		1.06168	0.776602	1.17965	0.766771
							1.0027	2.72302		2.3298	0.73728	0.599654	1.70066	1.06168	1.73015		1.0027	0.924058	0.697958	1.58269
							0.609485	1.54337		1.4549	1.37626	0.933888	2.15286	0.796262	8.54262		1.0027	1.01253	1.76947	0.943718
							0.560333	1.41558		1.1305	0.50135	0.570163	1.78913	0.953549	1.60235		1.5532	1.54337	1.11084	0.963379
							0.717619	1.15999		3.1359	1.08134	1.11084	1.85795	0.756941	1.57286		0.786432	0.550502	1.67117	1.12067
							1.03219	1.54337		2.3593	1.87761	1.75964	1.681	0.766771	0.688128		0.99287	0.383386	0.835584	1.10101
							1.02236	1.69083		1.19931	0.815923	1.14033	1.37626	0.74711	1.16982		1.28778	0.403046	0.766771	0.412877
							0.707789	2.06438		2.25116	1.12067	1.28778	2.02506	1.1305	1.33693		1.12067	1.39592	0.825754	1.7793
							1.26812	1.23863		1.06168	1.37626	1.28778	1.98574	1.0027	2.01523		0.884736	0.815923	1.7793	1.46473
							1.72032	1.07151		1.23863	1.73998	0.707789	1.24846	1.05185	1.3271		1.17965	0.422707	0.815923	1.62202
							0.924058	1.79896		2.29048	1.01253	1.18948	1.53354	0.99287	0.756941		1.0027	0.924058	1.06168	0.825754
							1.19931	1.28778		1.25829	1.34676	1.52371	1.47456	1.02236	0.924058		1.10101	1.23863	1.33693	1.61219
							0.570163	1.12067		1.37626	0.688128	1.18948	1.25829	0.953549	5.73112		0.904397	0.815923	0.638976	1.681
							0.825754	1.62202		1.51388	2.21184	0.884736	2.36913	1.08134	1.15016		2.08405	0.99287	0.471859	1.65151
							1.29761	1.58269		1.74981	2.3593	0.23593		1.24846	1.20914		1.49422	1.12067	0.275251	1.03219
							1.40575	0.904397		1.79896	1.69083	0.422707		1.08134	1.43524		0.72745	1.07151	1.02236	1.28778
							1.26812	2.88031		1.36643	2.69353	1.72032		0.874906	1.82845		0.766771	1.08134	1.17965	1.06168
							1.14033	1.44507		1.80879	2.89997	1.25829		0.933888	1.97591		1.23863	0.97321	0.540672	1.14033
							0.678298	2.39862		2.09388	1.02236	1.37626		0.835584	1.11084		0.99287	0.353894	0.393216	0.97321
							1.05185	1.43524		1.76947	1.51388	1.19931		0.894566	1.40575		1.25829	0.776602	0.924058	0.943718
							0.265421	1.14033		1.49422	1.38609	0.638976		1.19931	1.43524		1.51388	1.06168	0.904397	1.61219
							1.38609	2.0054		1.23863	1.31727	0.570163		0.953549	1.31727		0.98304	0.786432	1.04202	0.540672
							1.48439	0.688128		2.75251	1.50405	2.0054		0.963379	1.27795		1.08134	0.933888	0.786432	0.963379
							1.01253	1.39592		1.10101	1.72032	0.99287		1.59252	1.11084		0.756941	1.06168	0.776602	0.688128
							0.48169	1.12067		0.99287	1.57286	1.37626		0.845414	1.12067		1.09117	1.03219	0.334234	1.01253
							0.72745	1.7793		0.874906	1.48439	0.835584		1.14033	1.85795		1.75964	1.18948	0.874906	1.19931
							0.521011	1.67117		1.38609	1.0027	0.432538		0.943718	1.50405		0.550502	1.23863	0.835584	0.796262
							1.48439	2.12337		3.71589	1.28778	1.94642		0.74711	0.511181		1.11084	1.1305	1.28778	1.50405
							1.19931	0.373555		1.20914	2.07421	1.26812		1.01253	0.619315		0.806093	1.01253	0.766771	1.14033
							1.12067	1.20914		1.06168	1.11084	0.314573		0.884736	0.953549		1.06168	0.97321	0.471859	1.54337
							0.865075			1.40575	0.550502	0.530842		1.0027	1.70066		1.21897	1.31727	0.383386	1.11084
							0.806093			1.26812	1.4549	1.58269		1.01253	1.25829		1.29761	0.953549	1.01253	1.78913
							1.15016			1.30744	1.48439	1.18948		0.874906	0.786432		1.18948	1.10101	0.98304	0.717619
							0.344064			1.5532	1.36643	1.18948		1.1305	1.15999		0.835584	1.1305	0.894566	0.914227
							1.18948			1.16982	2.07421	0.914227		1.2288	1.3271		1.11084	1.23863	1.09117	2.43794
							0.786432			1.2288	1.47456	1.79896		0.855245	1.15999		1.20914	0.717619	0.579994	0.796262
							0.953549			1.83828	0.599654	1.79896		1.48439	2.29048		1.19931	0.963379	0.717619	1.72032
							1.36643			1.09117	1.4549	1.08134		1.75964	1.49422		1.43524	0.894566	0.943718	0.766771
							1.20914			1.5532	1.39592	1.98574		0.963379	2.15286		0.963379	0.49152	0.845414	2.60506
							0.943718			1.42541	1.15999	0.471859		0.914227	1.44507		1.05185	0.796262	0.845414	0.72745
							0.953549			2.16269	0.933888	0.668467		0.855245	1.17965		1.05185	0.648806	0.865075	0.697958
							0.904397			1.26812	0.865075	1.03219		1.02236	1.25829		1.40575	0.530842	1.26812	1.06168
							0.904397			1.11084	1.10101	1.25829		1.11084	1.15016		1.14033	0.452198	0.678298	0.99287
							0.49152			1.62202	2.48709	0.668467		0.865075	1.15016		1.12067	0.48169	0.442368	1.41558
							1.08134			1.3271	0.599654	1.20914		0.609485	1.08134		1.59252	0.49152	0.98304	0.697958
							0.914227			1.41558	0.815923	0.796262		0.806093	0.943718		1.18948	1.23863	1.23863	0.668467
							0.540672			1.4549	1.15999	1.19931		1.39592	1.07151		1.71049	1.19931	1.51388	2.0054
							1.14033			1.61219	2.01523	1.15999		0.73728	1.21897		0.924058	1.05185	0.688128	1.28778
							1.09117			1.58269	0.815923	0.432538		0.874906	1.74981		1.09117	0.609485	0.707789	0.835584
							1.21897			1.38609	2.31014	1.76947		0.658637	2.22167		0.874906	0.815923	0.97321	0.943718
							1.38609				2.0054	1.29761		1.14033	0.648806		0.884736	1.40575	0.50135	0.914227
							1.49422				1.51388	0.530842		1.35659	2.06438		1.50405	0.884736	0.99287	1.20914
							1.11084				1.41558	1.40575		0.786432	1.61219		1.41558	0.924058	1.15999	0.629146
							1.09117				1.31727	1.15016		0.904397	1.10101		0.904397	1.06168	1.06168	0.560333
							1.42541				1.96608	1.85795		0.825754	1.18948		1.10101	1.04202	1.15999	1.20914
							1.21897				1.40575	1.11084		0.924058	1.73998		1.4549	0.658637	0.422707	1.30744
							1.78913				1.67117	1.25829		1.98574	1.99557		0.550502	0.560333	0.776602	1.18948
							1.36643				1.98574	1.53354		1.03219			1.29761	1.11084	1.29761	1.4549
							1.39592				1.1305	0.815923		0.97321			1.12067	0.815923	0.540672	1.57286
							0.560333				1.46473	0.815923		0.796262			1.1305	0.835584	0.48169	1.28778
							0.914227				1.17965	0.579994		0.393216			1.05185	2.10371	0.511181	0.717619
							1.30744				1.65151	0.599654		1.48439			1.10101	0.874906	0.324403	0.560333
							1.25829				1.59252	0.314573		0.629146			1.40575	0.806093	1.17965	0.717619
							0.766771				0.963379	1.0027		1.09117			1.16982	0.629146	0.599654	1.2288
							0.943718				1.26812	0.471859		1.21897			0.825754	0.914227	0.97321	0.776602
							0.707789				1.56303	1.02236		0.776602			1.49422	0.865075	0.412877	1.39592
							1.58269				1.52371	1.29761		1.17965			0.874906	0.943718	1.02236	1.96608
							0.97321				1.69083	1.40575		0.629146			1.14033	0.432538	1.14033	1.69083
							1.10101				2.0054	1.11084		0.904397			0.963379	1.02236	1.06168	1.79896
							0.933888				1.1305	0.393216		0.933888			1.1305	1.29761	0.933888	1.02236
							0.884736				1.26812	1.47456		0.73728			1.98574	1.01253	0.97321	0.599654
							0.815923				2.01523	0.786432		2.11354			0.894566	1.58269	0.98304	1.23863
							1.07151				1.681	2.11354		1.10101			1.37626	0.845414	0.688128	1.42541
							1.20914				1.16982	1.01253		0.98304			1.26812	0.462029	0.521011	1.14033
							1.21897				1.2288	1.41558		1.15016			1.02236		0.619315	1.25829
							1.39592				2.07421	0.658637		0.835584			1.14033		0.953549	1.60235
							1.48439				1.61219	1.62202		1.25829			1.67117		1.01253	1.31727
							1.11084				1.82845	1.42541		0.717619			2.71319		0.412877	1.30744
							0.924058				1.51388	0.806093		1.01253			1.12067		0.943718	1.63185
							0.589824				1.56303	1.05185		0.943718			1.19931		0.894566	1.48439
							0.796262				1.39592	0.924058		1.12067			1.43524		0.884736	1.62202
							1.46473				1.44507	1.09117		1.05185			1.26812		0.98304	1.67117
							0.874906				1.56303	0.216269		1.09117			1.49422		0.619315	1.15016
							1.01253				1.26812	0.275251		1.12067			0.806093		1.02236
							1.31727				1.64168	0.99287		1.41558			1.28778		0.776602
							1.21897				0.697958	0.99287		1.20914			0.953549		0.668467
							0.943718				2.06438	0.638976		0.806093					0.98304
							0.97321				1.4549	0.796262		0.99287					1.73015
							0.894566				1.12067	1.01253		0.943718					0.629146
							0.963379				1.33693	1.08134		0.855245					1.2288
							1.01253				1.41558	1.81862		1.12067					1.15016
							1.12067				2.08405	1.16982		0.835584					1.21897
							0.511181					0.806093		1.16982					0.884736
							0.953549					1.04202		2.62472					0.796262
							1.52371					2.66404		0.776602					1.01253
							1.10101					1.76947		1.36643					1.07151
							0.50135					0.24576		0.530842					0.806093
							0.609485					1.38609		1.06168					0.697958
							0.99287					1.34676		0.933888					0.638976
							1.38609					1.42541		1.04202					1.16982
							1.11084					1.70066		0.874906					0.776602
							1.20914					1.40575		1.10101					1.69083
							1.28778					1.2288		1.04202					0.658637
							0.953549					1.21897		1.19931					0.776602
							1.43524					0.579994		0.99287					0.540672
							0.904397					0.786432		0.756941					1.44507
							0.412877					0.521011		1.07151					0.865075
							1.34676					1.89727		0.855245					0.74711
							1.15999					0.884736		1.01253					1.10101
							0.914227					1.12067		2.5854					0.688128
							1.48439					0.806093		1.26812					1.28778
							1.38609					0.383386		0.904397					1.46473
							0.904397					0.874906		2.02506					1.06168
							1.08134					0.422707		0.806093					0.894566
							0.943718					0.412877		0.855245					1.89727
							1.23863					1.88744		0.884736					1.33693
							0.344064					1.56303							1.43524
							1.41558					0.344064							0.530842
												1.39592							1.19931
												0.74711							1.02236
												1.1305							1.05185
												0.609485							1.1305
												0.99287							0.97321
												0.855245							1.43524
												0.599654							0.48169
												0.638976							1.33693
												0.72745							1.64168
												1.08134							0.825754
												1.20914							1.02236
												1.78913							0.766771
												1.50405							0.74711
												1.62202							1.11084
																			1.33693
																			0.707789
																			0.98304
																			0.904397
																			0.50135
																			0.796262
																			0.825754
																			0.835584
																			1.15999
																			0.707789
																			0.786432
																			0.73728
																			1.35659
																			1.60235
																			1.44507
																			0.393216
																			1.46473
																			0.511181
																			1.06168
																			0.99287
																			0.462029
																			0.73728
																			0.815923
																			1.3271
																			0.806093
																			0.48169
																			0.796262
																			1.10101
																			0.865075
																			1.0027
																			1.10101
																			0.629146
																			0.766771
																			0.74711
																			1.29761
																			1.681
																			0.796262
																			0.825754
																			0.629146
																			0.48169
																			0.894566
																			1.42541
																			0.373555
																			0.521011
																			0.668467
																			0.874906
																			0.707789
																			0.638976
																			0.99287
																			1.37626
																			1.25829
																			0.707789
																			1.03219
																			1.49422
																			1.0027
																			0.825754
																			1.95625
																			1.89727

## Sheet: FigS4D
Fig.S4D: GPe Basal Zscore dFF
session	pre							during							post
1	-0.00551713	-0.00401309	7.13541e-17		-0.00671163	0.0292215	-0.0303925	1.34179	2.69062	1.0509		1.68483	0.853836	0.720978	0.023698	-0.063269	-0.0827301		-0.054326	-0.135683	-0.0370937
2	-2.97342e-17	0.0118491	4.38594e-17		-0.0091462		-0.0177061	1.03423	1.02942	0.874778		1.35759		1.24649	-0.0263899	-0.0164838	-0.0926926		-0.0358586		-0.0331173
3	0.0272778	4.2521e-18	4.49982e-17	-4.17274e-17	3.57507e-17	-0.0184048	-2.63965e-17	1.36676	1.36315	0.738312	1.81318	1.21039	1.33942	1.25608	-0.0258791	-0.0397571	-0.11053	-0.0406701	-0.0275219	0.0640816	-0.0920022
4	-3.15647e-17	-0.00863343		0.00555633	-0.0328777	-3.99122e-17	5.27185e-17	1.48734	1.48051		1.3449	1.33836	1.2567	1.86046	0.0454374	-0.00668307		-0.0376063	-0.0520584	0.00250385	0.0243463
5	-4.03306e-17	7.36681e-17	4.60972e-17	-0.00678259	-2.21844e-17	-1.41956e-16	-9.2994e-17	1.28844	1.44059	0.796366	1.39298	1.31592	0.910238	1.41165	0.0644446	0.0332692	-0.0388571	-0.056084	-0.0363535	-0.041068	-0.070745
6	-9.89622e-17	-4.68443e-17	-0.00536092	3.18213e-17	-3.86247e-18	7.99176e-19	-0.0143025	1.9312	1.40433	1.00401	1.64704	1.22237	1.0878	1.30073	0.0251754	0.052177	-0.102459	-0.0137532	-0.0571547	0.00494197	-0.0505901
7	-5.43287e-18	0.0395255	-0.00107747	9.99627e-17	-0.0165267	8.9135e-17	2.11758e-17	2.02818	1.21866	1.40283	1.1454	1.2545	1.26177	1.0984	0.10138	0.02513	-0.0534089	-0.0163557	-0.0253161	0.115073	-0.047309
8	-0.00848561	0.0092315	1.54855e-17	1.33806e-17	2.99782e-17	-0.00191685	-0.00364291	1.18725	0.925028	1.00488	1.3361	1.24036	1.16168	1.18784	0.0123591	0.0203318	-0.079802	-0.0128467	-0.0104002	0.0240435	-0.0135786
9	1.61072e-17	-9.90237e-17	-4.62209e-17	-0.0213471	7.99396e-17	-0.0170093		1.29435	1.13149	0.931714	1.31618	1.20059	1.5195		0.00485509	-0.0257873	-0.132637	0.0165893	-0.0452797	-0.029462
10	-0.0501666	-1.1523e-16	4.05288e-17	1.37651e-17	-6.06747e-17		-5.26685e-18	0.932031	1.17855	1.54771	1.20045	1.14557		1.35099	0.137456	0.0173617	-0.0435133	-0.0466437	-0.0714134		-0.090325
Fig.S4D: SNr Basal Zscore dFF
session	pre							during							post
1	-0.0512276	7.55282e-17	1.8027e-16		-7.35902e-18	-4.44862e-18	2.54364e-17	0.235511	3.40426	0.834949		0.61312	0.0148497	1.02688	0.270681	0.117903	-0.0549529		0.142234	-0.0226217	-0.0110799
2	1.15197e-17	0.0148798	-0.0722208		-5.7544e-17		-0.0093849	0.198057	0.873784	-0.310384		0.788421		1.18631	0.303737	0.138047	-0.00568419		0.0978494		-0.0670762
3	0.0164526	-6.53719e-17	-5.3895e-17	-0.0643541	-1.25646e-16	4.27243e-17	-4.27006e-17	-0.166198	1.88224	0.704594	-0.945975	0.505876	0.938437	1.14891	0.0609122	0.237507	-0.0659896	-0.0588417	0.0539842	-0.0339899	-0.0682421
4	-0.0112212	-2.61496e-17		5.62557e-17	-0.0791852	-0.035055	1.03169e-17	1.00335	1.96728		-2.24652	0.873468	0.774667	1.57859	0.105771	0.113525		-0.0305935	-0.0694149	-0.00629817	-0.0294412
5	8.8912e-20	-6.92534e-18	5.35596e-17	1.5128e-18	-2.27005e-17	-9.70361e-17	-6.63821e-17	0.0690046	1.41737	0.645621	-0.0257709	0.590543	1.08956	1.28752	0.0749905	0.0936904	0.0853433	0.0993568	0.126808	-0.0658562	0.0185316
6	-0.0823368	0.00374252	-0.0121148	-0.04576	-4.12336e-18	-1.53584e-17	-0.00268372	0.930613	1.16313	0.532615	0.365624	0.568268	0.841297	1.01029	0.164152	-0.000721413	0.0829291	0.0803566	0.00199982	-0.247894	-0.0764847
7	-0.0507779	2.38923e-17	-0.00794976	-4.94125e-17	1.77213e-16	-1.91236e-16	-4.25871e-06	0.424694	1.12972	-0.025655	0.847513	0.536232	0.952159	0.836511	0.0771216	0.00626526	0.142909	-0.0347794	0.169369	-0.00381618	0.038213
8	-0.0869671	-0.00926814	-4.25066e-17	-0.00465429	-7.41323e-17	-0.00568848	8.40121e-17	0.477952	0.310845	0.866932	-0.904362	0.859101	0.766349	1.31331	0.00104951	0.593908	-0.0621125	0.0712761	0.119838	0.0237028	0.00821039
9	1.25686e-16	1.12141e-17	-4.29276e-17	-0.0401547	8.95092e-17	-0.0336393		0.857704	1.27893	0.499314	0.945076	1.01754	0.804721		0.134686	0.00519012	-0.0115243	0.0463369	0.0699183	0.00775104
10	-1.01614e-17	-1.18788e-17	-0.0480915	-1.04785e-16	1.41438e-16		-1.82383e-17	-0.0410151	1.31821	0.297647	1.05843	0.533121		1.11257	0.121304	0.132818	0.197356	-0.125086	0.186998		0.0159067
Fig.S4D: GPe AUC
session	pre							during							post
1	66.0075	104.979	72.217		63.4375	107.363	91.1205	185.342	342.481	166.1		244.102	190.943	152.417	82.97	72.1084	73.4979		58.7054	110.713	83.9992
2	59.7802	88.2034	67.3649		34.0635		35.8383	159.02	174.45	144.986		180.671		171.661	51.6348	53.219	82.2586		56.3429		69.776
3	84.6512	71.0553	48.7679	53.9588	40.435	100.957	38.5749	234.053	181.499	133.367	215.386	157.592	207.194	177.101	101.801	46.0376	66.6674	45.6399	43.0097	118.957	75.1621
4	73.6753	77.9036		63.5912	46.4804	94.1741	49.7661	224.625	218.14		274.298	181.287	199.831	244.648	82.379	50.3247		63.3974	53.5635	110.21	69.8069
5	73.5638	98.8028	59.3808	34.7974	38.8875	105.129	62.5645	223.944	233.326	146.124	216.836	176.874	187.245	217.703	103.371	57.9037	54.5665	31.957	47.7704	107.432	106.118
6	66.7427	76.0581	55.1239	78.2007	50.9533	85.0309	51.0309	242.936	184.236	165.081	262.265	173.74	189.124	190.789	96.8009	89.1075	57.9707	61.8715	60.0102	105.329	92.7597
7	106.057	76.6897	54.1154	39.9801	45.387	105.692	49.8263	262.356	176.383	209.757	166.305	173.931	214.224	180.137	127.153	76.132	64.9109	38.8212	53.7782	135.461	75.7364
8	60.5996	83.2088	62.8995	42.5965	37.5628	107.079	44.6227	176.083	163.747	178.909	185.046	175.679	217.245	200.163	69.0776	62.5257	78.629	41.7232	48.5238	135.634	51.5175
9	70.7579	91.5089	59.3809	39.3642	45.0871	100.873		204.198	174.387	189.717	193.691	171.624	211.087		85.5386	64.4318	71.3641	56.5471	40.6165	122.272
10	142.393	84.2884	76.6513	35.8915	50.4667		51.9138	188.415	176.042	243.839	181.063	160.531		226.357	114.567	72.3948	62.8236	53.0239	29.7031		64.301
Fig.S4D: SNr AUC
session	pre							during							post
1	115.703	118.422	88.17		131.865	109.54	85.9848	167.754	434.294	151.834		197.863	132.455	156.07	165.434	90.529	78.631		123.499	165.249	75.0858
2	124.557	106.373	70.8818		116.638		51.743	149.581	183.072	72.4375		187.832		178.223	154.081	64.7768	131.221		184.921		102.819
3	99.127	87.5148	50.5268	85.4073	137.756	112.741	56.3864	200.545	251.925	149.076	80.5168	166.804	195.209	183.567	114.144	93.5624	72.506	106.475	144.041	121.914	110.168
4	117.183	110.839		113.342	124.085	117.901	61.9298	231.744	262.493		116.462	191.595	172.46	230.975	125.666	71.0736		120.887	163.754	134.254	76.2854
5	112.087	110.373	109.844	68.0386	130.876	98.7108	81.8197	167.887	231.903	169.484	208.949	178.035	190.382	218.586	161.374	75.4565	138.923	83.3497	149.651	104.957	130.182
6	96.3947	69.123	80.566	101.348	123.335	82.6199	68.8282	199.657	173.241	158.373	183.839	156.749	166.105	179.075	152.602	77.0877	129.061	107.374	172.44	84.3914	101.782
7	113.244	74.9558	93.8781	51.7251	134.743	123.992	70.9886	165.16	193.654	150.684	174.317	148.372	191.562	176.992	149.327	74.1386	129.959	67.3945	153.832	132.424	110.459
8	86.9869	111.498	87.5806	84.1075	111.705	117.806	66.9641	183.812	163.524	172.554	140.476	202.821	189.551	203.491	129.429	135.986	117.838	109.969	159.23	137.627	79.1312
9	110.464	80.9212	71.9259	50.433	124.669	120.194		213.962	202.618	173.088	177.952	217.449	173.231		135.614	53.6692	94.3649	76.2135	146.637	145.091
10	136.608	103.997	72.1894	64.8585	136.025		80.1387	126.07	204.286	224.893	152.134	147.522		188.828	109.93	95.7844	101.624	85.7617	116.032		78.2495
Fig.S4D: GPe peak frequency (Hz)
session	pre							during							post
1	0.322439	0.247327	0.312054		0.277765	0.751675	0.322749	0.463476	0.4683	0.411713		0.397364	0.793813	0.527146	0.267407	0.311122	0.254192		0.268266	0.653493	0.31791
2	0.289409	0.264661	0.273303		0.251352		0.195274	0.453613	0.439725	0.379379		0.337748		0.420352	0.216761	0.27281	0.235681		0.228847		0.208228
3	0.293592	0.229452	0.272571	0.303735	0.226028	0.530099	0.250722	0.563575	0.356953	0.348641	0.514295	0.296187	0.620001	0.390511	0.276172	0.262753	0.211231	0.270906	0.271147	0.514578	0.265155
4	0.33185	0.2343		0.377146	0.203807	0.60944	0.236718	0.50613	0.400847		0.554529	0.285142	0.670433	0.426063	0.225786	0.208905		0.350113	0.233355	0.544707	0.197536
5	0.325375	0.251591	0.260411	0.252323	0.23029	0.672606	0.293942	0.429623	0.470274	0.326043	0.450482	0.289034	0.877971	0.472438	0.303919	0.275554	0.231431	0.218295	0.240582	0.691192	0.258738
6	0.313582	0.254929	0.307956	0.321146	0.234757	0.670845	0.24327	0.440291	0.430008	0.350703	0.485867	0.296435	0.809108	0.493408	0.243362	0.235002	0.295275	0.328089	0.22312	0.623449	0.248024
7	0.356321	0.233543	0.273373	0.255907	0.252953	0.576347	0.268504	0.502347	0.516315	0.374652	0.410571	0.311143	0.614182	0.417609	0.256823	0.292399	0.238802	0.20515	0.246621	0.479836	0.236625
8	0.281224	0.275247	0.277157	0.264571	0.304754	0.681534	0.259319	0.404762	0.423967	0.358954	0.40809	0.370746	0.785334	0.450087	0.269409	0.227	0.294841	0.28761	0.240499	0.614949	0.276811
9	0.333767	0.277498	0.315756	0.281583	0.284831	0.643208		0.459743	0.374367	0.395724	0.459596	0.362934	0.722135		0.290395	0.257844	0.254596	0.31618	0.253503	0.585289
10	0.35588	0.255874	0.308479	0.307995	0.248254		0.224953	0.469053	0.434316	0.469094	0.459571	0.308538		0.408389	0.199014	0.26275	0.267468	0.315029	0.243946		0.267971
Fig.S4D: SNr peak frequency (Hz)
session	pre							during							post
1	0.605663	0.347126	0.390068		0.462942	0.714908	0.331242	0.718649	0.49952	0.497264		0.491654	0.739689	0.561826	0.511562	0.352214	0.314714		0.472381	0.632067	0.28192
2	0.643612	0.316725	0.368743		0.515485		0.263196	0.706792	0.48708	0.594935		0.578997		0.566075	0.632707	0.282217	0.335191		0.451825		0.266069
3	0.544008	0.307379	0.31151	0.429568	0.464614	0.629493	0.335713	0.719044	0.463412	0.482163	0.564065	0.570159	0.653819	0.582937	0.546468	0.342721	0.258171	0.412249	0.491454	0.550374	0.329971
4	0.371148	0.303722		0.433501	0.41186	0.698938	0.333941	0.575463	0.518336		0.554529	0.566581	0.74779	0.524385	0.329995	0.284343		0.373454	0.460876	0.612147	0.282194
5	0.485893	0.268942	0.355895	0.352382	0.427083	0.630036	0.319502	0.601473	0.578309	0.535354	0.487635	0.529896	0.723448	0.52913	0.496791	0.306171	0.312431	0.294993	0.487033	0.580793	0.299901
6	0.489704	0.26357	0.364342	0.364544	0.38148	0.645688	0.268877	0.620002	0.45264	0.521778	0.494391	0.515055	0.697933	0.563894	0.405603	0.256761	0.358962	0.380818	0.422754	0.623449	0.253929
7	0.473646	0.272467	0.41223	0.281932	0.425805	0.618726	0.302067	0.656915	0.516315	0.550123	0.452466	0.537092	0.697461	0.54075	0.472788	0.300875	0.342434	0.240319	0.440395	0.567879	0.278035
8	0.449959	0.348359	0.368099	0.446734	0.563586	0.664706	0.267821	0.640872	0.598016	0.494298	0.546761	0.611731	0.748521	0.488984	0.415827	0.320129	0.35174	0.448007	0.522059	0.614949	0.312149
9	0.442133	0.287776	0.397939	0.350896	0.496419	0.635015		0.545945	0.416635	0.541092	0.431125	0.592546	0.678632		0.418168	0.240264	0.322488	0.350056	0.507005	0.585289
10	0.42966	0.329601	0.347039	0.403431	0.467054		0.318329	0.578347	0.53495	0.575018	0.459571	0.534184		0.561535	0.380467	0.321139	0.366316	0.355866	0.469126		0.353234
Fig.S4D: GPe peak amplitude
session	pre							during							post
1	0.915255	1.41535	0.937509		0.812664	0.812128	1.13672	0.698054	0.907311	0.499621		0.613648	0.634477	0.619821	1.2699	1.11474	1.26059		0.865924	1.03173	1.00382
2	0.992743	1.08364	1.06669		0.644664		0.705491	0.610731	0.586546	0.526929		0.446717		0.442566	1.01993	0.813302	1.22323		0.928449		1.18085
3	1.23971	1.21161	0.813366	0.782488	0.649184	1.229	0.656317	0.764493	0.562345	0.512582	0.46479	0.399322	0.814137	0.51602	1.31551	0.809594	1.17322	0.693404	0.616335	1.25923	0.97931
4	1.04786	1.13207		0.852024	0.757042	0.913449	0.775955	0.873373	0.630213		0.640781	0.433438	0.591821	0.644418	1.30583	0.992338		0.773876	0.741852	1.08927	1.27428
5	1.21268	1.46874	0.906915	0.568911	0.675729	0.905666	0.881166	0.99458	0.703682	0.590242	0.465622	0.514359	0.582197	0.717571	1.22698	1.0395	0.962911	0.626102	0.690996	0.887683	1.34833
6	1.08633	1.16383	0.803008	1.00103	0.716795	0.777259	0.891683	0.80439	0.621516	0.560564	0.676625	0.499622	0.566211	0.561108	1.45154	1.32764	0.902147	0.796121	0.763648	0.84562	1.17945
7	1.25079	1.00317	0.888632	0.692601	0.647014	1.2941	0.870983	0.904536	0.526258	0.643513	0.420164	0.467446	0.837652	0.560526	1.6188	0.916091	1.04036	0.716952	0.729823	1.305	1.01577
8	1.03855	1.11953	1.0041	0.629193	0.518578	1.01923	0.782598	0.73028	0.531122	0.789176	0.390885	0.464205	0.703592	0.625609	0.993688	1.00595	1.16281	0.610668	0.840264	1.15607	0.838794
9	1.05976	1.33536	0.805574	0.685109	0.587348	0.853693		0.785294	0.588457	0.714052	0.466288	0.454186	0.609493		1.17778	1.10279	0.99892	0.651904	0.622377	0.989166
10	1.34093	1.16828	0.83562	0.612027	0.648483		0.842912	0.924719	0.528691	0.687332	0.459554	0.482792		0.667379	1.48893	1.14281	1.03637	0.699546	0.57309		1.02051
Fig.S4D: SNr peak amplitude
session	pre							during							post
1	1.0896	1.33474	1.24333		1.10943	1.03686	1.1	1.27289	1.34818	0.627272		1.32923	0.981498	0.526368	1.42056	1.21852	1.37751		1.13454	1.48678	1.11531
2	1.02864	1.28473	1.26155		1.16186		0.90162	1.10661	0.759604	0.862605		1.06792		0.549644	0.887214	1.07067	1.64759		1.6084		1.55556
3	0.824687	1.19012	0.996774	1.05673	1.19455	1.11943	0.826156	0.921118	0.86668	0.596713	0.893382	1.06492	1.09198	0.580821	0.908072	0.88822	1.33004	1.01711	1.20233	1.33964	1.24694
4	1.65704	1.17386		1.37946	1.20659	1.10397	0.805348	1.23524	0.85713		1.11346	1.00247	0.769855	0.734179	1.46365	0.973313		1.21492	1.22062	1.33953	1.22381
5	1.46036	1.64175	1.47206	0.948618	1.36055	0.942013	1.15491	1.07105	0.782052	0.861618	0.933208	1.22125	0.742253	0.79786	1.19034	1.129	1.86278	1.1034	1.16272	1.04346	1.46046
6	1.01668	1.10411	1.23619	1.17176	1.3575	0.812252	1.11951	1.16506	0.653854	0.868061	0.97813	1.06345	0.670395	0.577389	1.32942	1.14021	1.61333	1.23497	1.24975	0.866768	1.46169
7	1.12599	0.973806	1.33697	1.01854	1.27168	1.33551	1.20684	1.06361	0.650829	1.04383	0.663847	1.04003	0.915817	0.627502	1.11926	0.949346	1.60344	1.11127	1.15294	1.20573	1.37939
8	1.10289	1.47206	1.36144	0.932075	0.957318	1.12959	1.21175	0.9115	0.831585	0.92985	0.824568	1.0796	0.858104	0.723468	1.42412	1.1906	1.73069	1.14654	1.23916	1.20324	1.12618
9	1.36763	1.24381	0.991922	0.778485	1.05896	1.12521		1.15966	0.667736	0.806215	0.592389	1.05528	0.862563		1.27987	1.08672	1.2107	0.929524	0.993482	1.26829
10	1.41917	1.26489	1.03755	0.884369	1.1734		0.917647	0.912241	0.742958	0.895928	0.734555	1.12157		0.649757	1.12571	1.19373	1.2425	1.16922	1.03484		1.06007

## Sheet: FigS4E
Fig.S4E: GPe dFF interpeak interval (s)																						Fig.S3E: SNr dFF interpeak interval (s)
pre							during							post								pre							during	post
3.57827	1.80879	5.74095	4.86605	5.35757	1.94642	1.46473	2.84099	2.19218	2.89014	2.782	1.38609	1.14033	2.30031	4.31555	6.65518	1.54337	13.389	1.15999	2.34947	3.52911		2.02506	1.84811	2.82132	2.79183	2.41828	1.62202	1.41558	1.35659	2.12337	0.963379	0.865075	2.44777	0.933888	2.38879	4.45317	6.51755	1.52371	3.05725	2.3298	0.815923	3.5881
3.39149	3.53894	6.3701	3.26369	1.61219	1.17965	6.71416	2.34947	2.31997	1.4549	1.11084	1.24846	0.815923	2.22167	2.80166	1.69083	7.30399	4.8169	4.06979	0.845414	5.47553		1.42541	3.62742	5.4657	1.79896	2.97861	1.14033	3.97148	0.72745	1.58269	2.48709	1.37626	1.10101	1.86778	2.2315	3.05725	2.03489	3.9125	2.39862	3.0081	1.46473	6.56671
2.1332	1.53354	2.77217	3.20471	1.08134	1.80879	1.40575	1.65151	1.07151	0.835584	1.36643	1.25829	1.38609	2.75251	3.14573	3.72572	1.69083	2.10371	3.54877	2.75251	1.34676		0.825754	1.47456	3.77487	3.07692	1.69083	0.678298	2.74268	1.38609	0.874906	1.86778	2.01523	2.39862	1.86778	1.64168	2.75251	3.56844	3.33251	2.33963	1.75964	1.29761	5.45587
3.04742	2.56573	2.62472	6.12434	6.03587	0.796262	1.54337	2.18235	4.27622	2.42811	2.19218	3.18505	1.03219	1.42541	2.10371	1.62202	2.60506	5.08232	4.79723	2.1332	5.25926		1.89727	2.67387	2.76234	3.7847	3.99114	1.63185	3.03759	3.27352	1.26812	3.04742	1.24846	0.855245	0.344064	1.03219	2.12337	1.61219	1.86778	0.874906	1.1305	1.3271	2.71319
2.11354	2.60506	2.88031	3.70606	3.29318	2.05455	5.99654	1.95625	1.99557	2.48709	1.86778	3.38166	0.442368	2.94912	1.2288	4.49249	5.20028	3.72572	5.8196	1.02236	2.92946		1.41558	2.57557	2.79183	4.56131	0.914227	1.3271	5.86875	1.66134	0.884736	2.51658	1.34676	3.41115	0.658637	1.39592	1.25829	4.29589	2.43794	2.38879	1.03219	1.07151	1.61219
1.97591	5.16096	3.12607	1.79896	1.51388	1.73998	2.70336	2.3593	2.81149	4.74808	1.44507	4.51215	0.98304	1.01253	2.1332	1.82845	7.12704	3.98131	2.80166	0.953549	1.38609		1.14033	5.10198	2.60506	1.28778	2.12337	0.717619	3.44064	0.845414	1.83828	2.0054	0.717619	4.25656	2.98844	2.9098	1.95625	1.88744	5.20028	1.42541	2.16269	3.82403	2.79183
3.56844	4.61046	1.21897	4.3647	2.46743	1.08134	3.72572	2.38879	1.69083	3.96165	1.60235	1.58269	2.87048	1.66134	4.60063	2.3298	5.10198	3.17522	3.94199	2.07421	3.28335		0.796262	2.30031	2.9098	3.96165	2.9098	1.30744	3.06709	1.2288	3.24403	1.76947	1.47456	1.78913	1.81862	0.776602	4.72842	4.463	4.52198	5.13147	2.04472	1.87761	1.74981
3.11624	1.66134	4.47283	1.57286	5.43621	2.40845	2.47726	1.40575	2.09388	3.41115	2.09388	2.48709	1.01253	3.63725	3.81419	2.0054	1.57286	1.21897	2.15286	1.58269	1.56303		2.31014	2.37896	2.95895	1.58269	2.03489	1.07151	2.51658	1.25829	2.99827	1.9071	1.99557	2.50675	0.73728	2.59523	2.59523	1.20914	2.65421	1.5532	2.72302	3.25386	2.39862
2.64438	2.65421	1.56303	2.01523	3.97148	1.2288	6.54705	1.85795	2.17252	3.92233	1.73998	1.61219	0.953549	2.64438	2.01523	5.32808	3.7847	2.87048	3.79453	0.98304	2.67387		2.6837	1.57286	1.40575	2.95895	2.67387	1.73015	1.15999	1.11084	1.36643	1.91693	1.54337	1.50405	0.825754	3.05725	1.36643	3.07692	5.09215	2.18235	1.24846	1.95625	2.87048
1.99557	2.5559	2.47726	2.54607	1.48439	0.73728	3.89284	2.52641	2.92946	2.14303	2.10371	1.95625	0.412877	1.49422	2.56573	3.04742	2.5854	5.16096	7.01891	0.953549	1.89727		1.66134	2.79183	2.80166	1.44507	2.48709	1.39592	3.19488	1.78913	1.72032	1.21897	2.03489	2.09388	3.0081	2.4576	1.99557	1.08134	1.67117	3.83386	1.87761	1.49422	2.36913
2.2315	4.77757	3.2342	1.4549	1.27795	1.36643	4.34504	2.81149	4.32538	1.04202	1.16982	1.63185	0.904397	1.73998	7.52026	4.70876	3.87318	5.61316	7.66771	1.17965	2.85082		0.766771	2.4576	1.56303	1.681	2.88031	0.933888	3.44064	2.2315	1.94642	1.83828	1.69083	0.629146	1.39592	1.9071	2.59523	3.01793	3.69623	2.66404	2.74268	1.24846	1.34676
2.16269	1.52371	7.17619	5.2396	1.33693	1.41558	1.681	5.00367	2.05455	1.2288	1.9071	2.04472	0.815923	0.815923	3.40132	2.24133	2.10371	3.11624	1.31727	1.31727	1.43524		3.41115	2.71319	1.70066	1.94642	1.76947	1.0027	2.54607	1.74981	3.66674	1.58269	1.9071	3.25386	0.353894	2.30031	0.796262	4.73825	2.57557	1.26812	2.02506	1.02236	2.59523
4.55147	2.31014	1.85795	1.56303	0.72745	1.66134	1.30744	2.65421	2.50675	7.90364	0.98304	1.05185	1.39592	1.04202	1.7793	2.3593	7.06806	1.97591	3.7847	1.26812	1.39592		1.70066	1.79896	2.39862	2.5559	1.75964	1.73015	4.3647	2.47726	4.40402	0.707789	1.33693	3.22437	2.3298	1.02236	1.79896	2.2315	3.93216	1.25829	1.89727	1.23863	3.82403
3.96165	1.91693	4.21724	1.74981	4.41385	1.40575	3.14573	1.37626	1.31727	2.26099	1.39592	2.27082	1.2288	2.1332	5.90807	3.12607	1.56303	3.57827	2.39862	1.10101	1.21897		2.2315	1.76947	3.30301	1.41558	1.64168	1.93659	1.65151	0.933888	1.85795	3.25386	1.79896	2.18235	2.01523	2.53624	0.943718	2.31997	1.96608	1.72032	2.20201	3.27352	3.31284
3.63725	3.94199	4.04029	2.06438	2.44777	1.36643	4.97418	2.95895	1.98574	1.91693	2.33963	2.74268	0.363725	2.10371	2.77217	3.10641	4.65961	4.06979	2.5559	1.40575	4.44334		0.815923	2.28065	1.5532	2.87048	1.3271	0.97321	1.37626	1.25829	2.48709	3.11624	1.1305	1.35659	0.914227	2.67387	0.963379	3.06709	3.7847	2.29048	3.76504	0.658637	1.79896
2.52641	2.47726	1.21897	4.03046	3.9125	0.72745	2.29048	4.30572	1.56303	3.18505	1.51388	2.1332	0.806093	0.874906	2.12337	3.362	2.20201	3.74538	7.57924	1.01253	4.26639		1.72032	2.01523	1.48439	3.86335	1.29761	1.48439	3.07692	0.835584	1.44507	1.0027	1.62202	1.39592	1.98574	1.31727	3.03759	4.16809	2.64438	5.00367	2.50675	2.3593	5.83926
4.14843	4.57114	1.30744	2.76234	5.74095	1.0027	3.61759	2.782	0.796262	3.37183	1.57286	1.15016	1.80879	1.29761	2.11354	3.362	2.59523	4.73825	3.83386	2.83115	5.89824		1.38609	4.90537	4.17792	1.92676	0.914227	1.71049	6.74365	1.07151	1.63185	2.85082	2.11354	3.26369	1.63185	1.64168	3.32267	2.31014	0.786432	5.16096	1.44507	1.69083	6.42908
3.88301	9.1521	1.67117	3.44064	3.28335	2.20201	2.98844	1.88744	3.27352	1.01253	2.38879	2.10371	0.452198	1.681	3.27352	7.20568	6.74365	2.28065	1.23863	2.40845	6.6945		0.74711	5.98671	1.72032	1.79896	1.4549	1.9071	3.01793	0.73728	1.95625	1.03219	1.50405	3.15556	1.18948	2.87048	1.87761	3.44064	1.69083	2.39862	0.855245	1.36643	3.32267
1.17965	4.12877	1.87761	3.09658	3.26369	1.11084	2.98844	2.31997	1.53354	1.03219	2.6837	3.39149	0.638976	2.9098	3.72572	1.39592	4.02063	1.34676	7.67754	1.67117	3.01793		1.08134	6.97958	1.02236	6.85179	5.35757	1.65151	1.10101	0.943718	0.815923	2.86065	1.52371	2.88031	1.16982	1.79896	2.14303	2.22167	4.43351	2.72302	2.28065	1.64168	4.1386
2.12337	2.29048	3.93216	3.57827	1.88744	1.42541	3.40132	1.76947	1.07151	1.05185	1.43524	2.3593	0.72745	1.75964	7.80534	2.52641	2.80166	2.05455	2.18235	1.11084	4.20741		1.07151	1.39592	3.16539	1.36643	2.01523	1.38609	3.08675	1.24846	2.2315	1.41558	1.87761	1.88744	1.20914	1.53354	0.963379	2.38879	2.31997	1.38609	2.81149	2.64438	7.77585
7.16636	5.19045	1.5532	2.56573	7.43178	1.75964	5.83926	2.37896	2.18235	1.2288	1.39592	2.44777	1.73015	2.10371	3.85352	5.5935	3.37183	1.41558	3.97148	0.570163	5.4657		1.18948	0.874906	2.89997	2.93929	1.98574	1.53354	2.89014	1.03219	0.943718	2.34947	3.87318	0.884736	1.35659	0.855245	2.5854	2.64438	1.51388	1.35659	0.835584	0.638976	3.39149
2.61489	1.74981	1.53354	4.26639	3.75521	0.432538	5.78027	1.73015	1.52371	2.73285	2.3298	3.08675	2.28065	3.12607	1.72032	1.72032	6.6945	6.41925	2.22167	1.52371	2.26099		1.03219	4.06979	1.23863	2.37896	2.56573	2.08405	3.49962	1.79896	1.5532	1.88744	1.66134	2.30031	2.06438	2.76234	2.82132	1.35659	0.98304	1.07151	2.04472	3.16539	4.37453
1.73015	4.83656	5.35757	6.93043	2.01523	1.58269	2.3298	1.75964	1.74981	1.7793	2.16269	3.18505	2.43794	3.2342	4.92503	2.15286	5.1413	3.84369	3.73555	2.3593	1.9071		1.48439	2.2315	1.26812	2.72302	2.64438	1.06168	5.67214	0.72745	1.1305	2.02506	0.648806	3.14573	1.21897	1.58269	1.92676	2.47726	1.73998	1.69083	2.02506	2.42811	4.24673
2.60506	4.89554	1.7793	2.67387	2.88031	1.75964	4.84639	2.02506	2.39862	2.88031	1.93659	2.81149	1.2288	1.58269	4.26639	4.34504	5.44604	2.28065	2.14303	1.91693	2.91963		1.14033	5.32808	2.87048	0.855245	1.42541	1.50405	4.44334	1.4549	2.08405	0.904397	2.1332	3.01793	2.57557	1.73015	1.1305	5.63282	4.95452	3.54877	1.38609	2.46743	2.02506
4.33521	5.96705	2.62472	6.94026	3.49962	1.02236	3.54877	4.28605	1.98574	1.23863	1.89727	3.81419	2.15286	1.62202	2.81149	2.40845	2.6837	1.21897	4.66944	0.943718	3.02776		3.2342	1.63185	1.9071	3.30301	2.25116	2.63455	1.49422	1.84811	1.53354	3.65691	2.25116	3.72572	2.9098	1.57286	1.62202	1.76947	4.25656	2.26099	3.48979	0.786432	3.73555
4.35487	7.78568	3.10641	3.04742	4.72842	0.806093	2.75251	2.30031	2.34947	2.6837	1.61219	3.0081	2.77217	2.82132	2.47726	4.63995	4.16809	1.85795	2.94912	0.963379	0.874906		3.67657	1.66134	3.79453	3.4603	1.60235	0.717619	7.00908	1.01253	1.41558	1.06168	1.83828	3.34234	0.353894	2.44777	2.92946	2.44777	2.4576	2.21184	1.60235	0.855245	1.99557
1.2288	3.89284	2.44777	9.0538	4.05996	1.25829	2.06438	1.35659	2.44777	1.44507	1.19931	3.34234	0.845414	1.85795	9.43718	2.19218	2.84099	2.25116	2.48709	2.44777	3.2342		2.10371	2.09388	1.72032	4.87588	1.681	2.66404	3.72572	1.11084	2.50675	0.953549	2.3593	1.97591	1.03219	2.0054	3.7847	3.89284	3.47996	3.41115	0.98304	2.84099	2.03489
2.39862	1.14033	4.61046	2.89997	4.61046	1.05185	4.62029	2.782	3.4603	1.92676	0.99287	4.24673	2.36913	2.53624	3.75521	5.56401	2.48709	6.70433	2.20201	2.34947	2.33963		1.66134	1.29761	6.95992	2.34947	1.72032	2.31997	4.79723	2.75251	2.42811	1.16982	1.0027	1.11084	1.96608	1.7793	1.93659	2.29048	1.40575	4.77757	1.27795	1.51388	3.03759
3.34234	7.30399	3.17522	3.39149	2.89997	2.91963	3.70606	1.73015	4.05013	2.15286	1.56303	1.35659	0.373555	2.29048	4.463	1.57286	5.21011	6.55688	2.1332	1.84811	3.47013		2.51658	4.6891	1.72032	2.46743	2.93929	2.96878	2.26099	1.29761	1.15016	1.21897	2.26099	2.57557	1.98574	3.04742	0.855245	2.06438	1.54337	1.66134	0.904397	0.874906	6.88128
3.47996	2.28065	4.82673	2.06438	5.64265	1.29761	1.89727	2.41828	1.21897	3.32267	2.97861	1.49422	1.37626	1.08134	2.10371	2.50675	2.52641	1.48439	4.6891	2.6837	1.82845		2.16269	3.37183	2.33963	4.7874	1.41558	0.638976	2.98844	1.1305	1.11084	3.0081	1.75964	2.06438	3.06709	2.01523	1.92676	2.77217	3.82403	1.99557	4.22707	0.776602	6.72399
3.87318	2.86065	4.12877	3.51928	2.92946	1.10101	5.64265	1.681	1.34676	3.14573	2.33963	3.25386	1.1305	1.15016	1.41558	2.62472	2.85082	2.91963	3.55861	1.95625	2.26099		2.28065	1.47456	1.12067	1.93659	1.08134	1.09117	3.25386	0.894566	2.39862	1.42541	3.24403	2.25116	1.70066	0.894566	1.64168	2.14303	1.98574	3.50945	3.67657	1.7793	4.89554
7.08772	8.93583	5.21994	5.68197	7.16636	2.77217	3.18505	2.3593	2.21184	3.69623	3.07692	4.03046	0.776602	1.88744	3.5881	5.90807	7.09755	4.79723	2.61489	1.23863	3.01793		1.87761	1.17965	2.31014	3.35217	2.19218	0.97321	6.48806	2.53624	3.41115	2.9098	1.76947	2.16269	2.28065	1.3271	1.44507	5.5935	3.05725	3.10641	2.21184	2.20201	2.3593
2.08405	12.9565	6.08502	0.756941	4.63995	1.4549	2.43794	2.49692	1.65151	2.36913	1.79896	3.9125	0.707789	1.66134	3.16539	3.57827	5.13147	4.99384	3.61759	1.67117	7.02874		1.30744	8.07076	2.40845	1.91693	2.62472	1.83828	1.03219	1.30744	1.1305	1.23863	3.08675	1.66134	1.71049	1.80879	1.89727	1.61219	4.31555	1.97591	1.681	1.99557	3.26369
1.86778	2.97861	5.06266	1.18948	6.18332	0.943718	0.97321	2.27082	2.95895	2.5559	1.64168	5.15113	1.57286	2.31997	1.84811	1.47456	1.48439	4.48266	3.35217	2.20201	3.44064		1.41558	3.51928	2.56573	1.80879	1.01253	0.825754	2.99827	1.11084	2.25116	2.63455	2.29048	3.19488	1.50405	1.5532	1.9071	2.52641	3.92233	0.97321	1.18948	2.07421	2.27082
2.17252	3.15556	3.37183	2.14303	6.81247	2.10371	1.98574	1.92676	2.02506	4.79723	1.3271	5.98671	0.363725	2.75251	4.64978	1.79896	2.72302	1.89727	4.2369	1.23863	3.08675		2.38879	1.16982	0.924058	1.62202	2.17252	2.52641	1.681	0.99287	3.34234	2.12337	1.34676	0.609485	1.06168	1.36643	0.697958	2.62472	4.05996	1.38609	2.19218	2.31014	3.92233
1.36643	2.82132	2.65421	1.50405	6.39959	0.806093	1.91693	3.04742	2.26099	1.76947	2.31997	3.88301	0.353894	1.05185	3.72572	2.31014	4.64978	5.38706	7.78568	0.806093	4.86605		1.12067	7.26466	1.15999	1.40575	0.540672	1.84811	1.81862	1.64168	2.10371	3.17522	1.21897	2.53624	1.46473	1.79896	1.04202	2.56573	2.89014	2.89997	0.786432	1.36643	3.61759
3.53894	2.54607	5.86875	1.92676	5.13147	2.33963	2.1332	2.4576	1.14033	2.44777	3.32267	2.77217	1.82845	2.99827	3.01793	2.08405	2.53624	1.5532	8.02161	1.33693	2.71319		2.38879	0.884736	3.16539	1.74981	1.99557	1.46473	4.83656	0.855245	1.61219	3.49962	2.6837	1.01253	0.98304	3.362	2.31014	1.63185	2.5854	2.05455	1.56303	2.06438	4.15826
3.17522	2.98844	2.27082	2.98844	4.16809	0.707789	1.28778	2.19218	1.43524	2.52641	2.38879	1.80879	2.12337	2.3593	5.93756	3.70606	3.06709	2.52641	4.65961	0.835584	2.97861		1.83828	1.39592	3.42098	2.16269	2.84099	0.73728	2.42811	1.63185	2.38879	4.54164	1.62202	1.97591	1.0027	1.69083	2.48709	1.93659	5.16096	1.44507	2.33963	1.5532	1.31727
4.19758	3.16539	5.61316	2.5559	1.42541	1.27795	5.6918	2.28065	0.933888	2.48709	2.31014	1.38609	1.23863	0.806093	6.144	1.0027	4.55147	2.40845	2.25116	2.26099	2.30031		1.87761	1.20914	1.05185	1.42541	0.894566	1.17965	2.82132	2.08405	2.6837	2.3298	1.19931	2.41828	2.44777	0.98304	1.48439	2.65421	2.53624	2.36913	1.01253	1.681	4.95452
3.64708	2.22167	6.12434	2.10371	1.681	0.717619	2.42811	2.0054	2.56573	1.87761	1.74981	1.39592	1.33693	4.16809	8.09042	1.29761	7.49076	3.72572	1.38609	1.30744	3.90267		1.58269	1.88744	4.25656	1.46473	1.79896	1.50405	2.86065	1.7793	2.29048	2.43794	2.12337	2.51658	0.74711	1.03219	2.74268	2.04472	2.782	1.02236	1.95625	1.04202	2.22167
4.70876	6.98941	1.71049	2.74268	1.78913	0.963379	4.66944	1.15999	3.33251	0.825754	1.06168	3.83386	1.74981	1.07151	3.82403	3.16539	2.782	2.56573	2.47726	0.815923	3.71589		0.953549	4.34504	0.953549	1.58269	1.52371	1.64168	2.38879	1.95625	1.21897	2.48709	2.48709	1.88744	0.570163	1.2288	2.84099	1.92676	4.42368	1.41558	2.04472	0.884736	3.50945
2.15286	2.96878	3.43081	2.782	1.80879	0.383386	2.83115	1.04202	1.0027	0.933888	3.35217	4.39419	1.19931	1.2288	1.54337	2.04472	3.72572	2.29048	2.72302	2.01523	4.14843		1.03219	2.18235	4.51215	3.75521	1.48439	2.63455	4.71859	0.953549	1.42541	2.77217	0.963379	0.835584	1.15016	0.835584	2.5559	2.17252	2.54607	1.04202	0.98304	1.72032	3.69623
1.49422	3.90267	1.61219	3.26369	8.49347	1.38609	6.42908	1.89727	1.72032	2.48709	0.99287	3.17522	1.28778	1.10101	5.11181	2.84099	5.21011	2.83115	2.5854	0.963379	1.47456		0.511181	2.36913	2.28065	1.62202	3.95182	1.58269	2.77217	2.24133	3.4603	2.04472	1.59252	0.98304	0.825754	0.796262	1.96608	2.11354	5.26909	1.74981	0.933888	1.19931	2.77217
2.71319	4.15826	1.56303	2.6837	3.33251	1.28778	3.45047	1.5532	2.03489	4.64978	2.53624	1.16982	0.668467	1.92676	5.4657	4.29589	1.46473	4.64978	1.41558	0.599654	4.67927		1.75964	2.20201	3.66674	3.63725	4.56131	0.865075	4.89554	0.855245	2.99827	1.81862	2.83115	1.75964	0.73728	3.362	1.31727	3.87318	4.12877	2.92946	2.28065	0.904397	5.08232
1.87761	1.83828	2.06438	2.50675	4.55147	0.717619	2.10371	1.66134	3.43081	1.16982	2.26099	2.27082	1.41558	1.23863	1.61219	1.85795	2.3298	7.81517	3.29318	1.67117	2.2315		1.1305	3.75521	4.32538	2.88031	3.09658	0.609485	1.64168	1.74981	1.34676	2.43794	1.10101	0.825754	1.11084	1.17965	2.782	0.963379	4.76774	1.62202	1.07151	1.70066	3.48979
5.7901	7.66771	2.15286	1.74981	3.09658	1.11084	5.74095	1.16982	2.73285	1.07151	2.5559	1.48439	4.44334	1.75964	2.48709	4.50232	3.82403	4.3647	0.943718	0.963379	3.48979		1.9071	3.64708	2.48709	1.60235	2.08405	1.93659	3.40132	1.47456	1.59252	3.11624	1.25829	2.24133	1.15999	1.12067	2.77217	1.28778	2.54607	4.89554	1.25829	2.93929	2.30031
2.42811	3.54877	2.67387	2.69353	2.3298	2.70336	2.30031	2.51658	3.34234	2.95895	5.55418	2.37896	0.629146	1.39592	5.58367	3.24403	2.72302	1.42541	1.79896	0.353894	3.75521		2.22167	3.04742	1.56303	2.08405	2.41828	0.638976	1.96608	2.04472	2.15286	1.9071	1.63185	2.50675	1.53354	1.09117	0.707789	3.04742	3.12607	2.03489	1.36643	1.89727	1.59252
2.26099	5.08232	3.21454	3.34234	2.07421	1.35659	1.37626	2.36913	2.50675	2.0054	2.05455	1.56303	1.75964	1.06168	4.15826	2.3298	6.02604	1.24846	3.80437	0.786432	2.782		3.08675	1.60235	2.69353	1.36643	1.1305	2.14303	5.92773	1.08134	3.29318	1.85795	1.26812	2.31014	0.619315	4.85622	1.60235	2.08405	3.10641	2.94912	1.79896	1.0027	1.35659
1.72032	4.28605	1.64168	5.87858	4.99384	1.04202	3.61759	2.39862	2.96878	2.3298	0.874906	3.55861	1.4549	3.25386	2.50675	4.70876	6.88128	2.03489	1.65151	0.855245	3.9125		1.39592	1.42541	5.94739	1.88744	2.84099	1.02236	2.21184	0.697958	2.84099	1.65151	1.75964	1.0027	0.314573	1.49422	2.73285	2.9098	1.09117	1.15999	0.373555	1.61219	1.681
1.01253	3.48979	2.60506	3.01793	2.31997	2.27082	3.9125	1.95625	2.01523	0.963379	1.3271	1.06168	1.81862	1.76947	4.71859	3.75521	4.32538	3.79453	4.61046	2.09388	1.16982		0.72745	3.34234	1.96608	2.97861	6.20298	1.9071	1.46473	1.01253	2.94912	4.72842	2.60506	0.845414	1.66134	1.07151	1.17965	4.31555	7.83483	1.09117	4.22707	1.37626	4.1386
1.73015	4.77757	3.53894	0.99287	4.08945	0.688128	2.41828	1.33693	2.74268	1.25829	1.85795	2.50675	1.73015	3.0081	6.12434	2.71319	1.10101	3.50945	4.10911	1.56303	3.4603		2.48709	2.72302	2.92946	0.678298	1.56303	1.71049	3.47996	0.884736	2.91963	1.20914	1.41558	1.50405	1.20914	2.14303	0.855245	1.82845	2.72302	3.01793	2.60506	0.825754	5.30842
8.62126	3.70606	1.63185	4.04029	4.17792	2.3593	2.64438	2.6837	2.3593	2.51658	2.43794	1.47456	1.38609	1.43524	6.53722	2.51658	2.53624	2.94912	4.11894	4.11894	2.30031		1.42541	2.64438	2.83115	2.40845	2.39862	1.63185	4.00097	1.49422	2.69353	1.24846	2.41828	1.14033	0.914227	1.15999	1.09117	4.41385	3.59793	2.84099	0.943718	0.815923	2.92946
3.97148	5.39689	3.33251	3.34234	2.01523	1.10101	5.43621	1.9071	2.39862	1.76947	2.39862	1.3271	0.717619	2.11354	1.0027	1.89727	6.68467	2.60506	8.36567	0.678298	1.4549		2.27082	2.97861	2.70336	1.83828	1.58269	0.74711	1.43524	1.48439	1.21897	1.18948	2.60506	1.72032	1.20914	1.69083	0.924058	3.20471	6.56671	1.66134	2.09388	0.865075	4.2369
2.10371	4.17792	2.72302	2.31997	1.28778	1.73998	3.29318	1.4549	2.75251	2.92946	2.40845	0.894566	1.35659	2.25116	3.61759	3.24403	7.25483	0.796262	8.89651	1.56303	1.52371		1.86778	3.19488	3.61759	1.47456	2.26099	2.93929	0.914227	1.59252	1.03219	1.03219	2.41828	1.73998	1.43524	3.06709	0.668467	2.44777	2.10371	1.86778	2.3593	0.845414	1.42541
2.0054	1.58269	3.07692	5.21994	7.26466	1.73015	1.06168	1.56303	1.35659	1.06168	0.914227	1.87761	0.393216	0.766771	5.52468	2.56573	2.09388	2.29048	7.67754	0.73728	1.69083		1.60235	2.21184	1.52371	1.95625	1.74981	2.50675	2.6837	1.81862	2.72302	1.09117	1.06168	2.69353	1.21897	3.33251	1.15999	2.57557	4.58097	2.34947	2.16269	1.19931	4.51215
5.47553	2.64438	1.64168	5.30842	1.87761	1.56303	2.99827	2.62472	2.41828	0.933888	1.08134	1.79896	0.874906	1.23863	4.19758	4.6891	5.96705	2.63455	6.5962	0.668467	4.05013		0.806093	1.94642	3.56844	1.25829	2.18235	0.894566	3.14573	2.782	2.2315	1.23863	1.61219	2.53624	1.58269	0.894566	1.59252	2.12337	2.42811	1.59252	2.65421	1.53354	6.19315
1.24846	2.48709	2.46743	4.18775	0.933888	1.67117	1.66134	1.67117	1.1305	2.79183	1.97591	3.48979	1.85795	2.05455	2.95895	2.72302	4.65961	1.75964	1.76947	1.65151	7.3728		3.18505	2.69353	1.67117	0.806093	1.76947	1.10101	2.29048	1.33693	2.54607	1.57286	2.1332	1.63185	1.92676	3.84369	1.78913	3.72572	5.18062	2.6837	2.05455	1.59252	2.86065
2.49692	1.24846	2.20201	1.31727	1.78913	1.97591	5.0135	3.04742	2.07421	2.80166	4.15826	2.29048	1.16982	1.50405	2.19218	7.44161	9.79108	2.51658	2.76234	1.7793	6.53722		1.34676	0.99287	1.54337	2.3298	0.707789	0.314573	3.39149	0.707789	2.74268	2.28065	1.46473	0.914227	0.678298	1.84811	1.57286	2.60506	0.806093	3.10641	3.50945	1.38609	1.4549
3.16539	1.73998	2.89997	1.7793	4.55147	2.98844	2.30031	3.01793	1.52371	0.97321	3.9125	2.49692	1.36643	2.42811	2.6837	4.14843	1.26812	4.66944	2.18235	2.30031	4.58097		3.10641	1.29761	2.06438	1.81862	3.9125	0.344064	0.98304	2.34947	1.27795	1.16982	1.23863	0.855245	0.73728	1.38609	2.1332	2.65421	4.72842	1.41558	2.65421	2.21184	10.4792
5.93756	1.9071	2.26099	7.18602	3.24403	1.2288	2.41828	2.31014	1.50405	3.63725	0.835584	1.84811	2.5854	1.29761	8.88668	6.58637	3.2342	3.96165	4.11894	1.24846	9.04397		2.53624	2.44777	2.1332	3.11624	6.87145	0.707789	2.98844	2.57557	1.89727	0.99287	3.06709	1.85795	1.86778	2.30031	1.11084	1.82845	2.12337	4.72842	1.10101	2.89997	9.09312
1.42541	2.5559	5.48536	3.35217	4.45317	0.668467	0.865075	1.87761	4.51215	1.61219	1.75964	3.43081	2.15286	1.30744	3.89284	2.91963	4.90537	4.20741	2.59523	1.61219	1.41558		2.07421	3.85352	2.6837	1.14033	0.73728	1.21897	1.67117	1.52371	1.75964	1.20914	2.5854	0.74711	1.07151	1.57286	1.89727	5.12164	3.62742	2.16269	1.46473	0.855245	1.36643
10.8528	4.18775	2.4576	2.44777	4.53181	1.42541	4.73825	1.73998	2.16269	3.06709	1.06168	6.16366	0.97321	1.33693	3.76504	6.96975	3.84369	6.144	1.30744	1.85795	5.57384		2.20201	4.60063	3.25386	1.53354	4.19758	1.7793	5.16096	1.23863	1.94642	1.3271	1.7793	3.61759	0.383386	1.31727	2.3593	2.20201	1.7793	2.70336	1.1305	1.70066	5.72129
1.02236	4.04029	3.93216	5.95722	2.72302	0.668467	1.35659	1.33693	1.67117	4.50232	0.806093	1.42541	1.09117	1.63185	7.56941	2.66404	3.06709	1.67117	3.5881	0.707789	5.06266		0.707789	1.9071	1.67117	2.61489	4.31555	1.27795	2.17252	0.904397	1.56303	1.08134	1.54337	2.93929	0.294912	0.943718	0.74711	3.25386	2.72302	1.56303	2.02506	2.73285	3.53894
2.64438	2.83115	2.14303	1.39592	4.07962	0.697958	3.33251	3.51928	6.28163	1.73998	2.56573	2.07421	1.15999	1.4549	4.87588	1.80879	3.49962	2.70336	2.05455	1.16982	9.00465		2.37896	4.54164	2.44777	1.42541	1.43524	0.845414	2.52641	1.17965	1.56303	1.53354	3.08675	2.05455	0.609485	0.98304	1.23863	2.6837	4.34504	2.11354	3.21454	1.94642	7.42195
2.57557	2.02506	4.04029	1.50405	1.4549	1.05185	1.50405	1.64168	1.33693	2.47726	0.865075	1.53354	0.707789	4.27622	2.79183	3.71589	2.74268	7.07789	4.9152	2.97861	1.30744		1.91693	1.48439	3.57827	2.3298	1.11084	0.707789	0.707789	1.66134	1.9071	2.41828	1.91693	1.67117	1.04202	1.17965	1.93659	7.99212	2.3298	3.05725	2.47726	1.04202	4.82673
4.03046	2.01523	2.87048	3.97148	3.79453	0.72745	3.12607	2.17252	0.933888	1.39592	1.74981	1.59252	1.20914	0.894566	2.9098	2.19218	2.62472	1.21897	4.40402	0.953549	6.144		1.43524	1.71049	1.67117	3.57827	2.3593	1.20914	4.70876	1.40575	2.4576	1.91693	2.50675	1.78913	1.17965	1.42541	0.815923	3.6864	4.52198	2.81149	5.43621	2.54607	4.26639
1.84811	3.47996	4.50232	3.02776	1.71049	1.15999	2.5854	1.7793	0.884736	1.9071	2.4576	2.05455	1.88744	1.30744	1.43524	2.71319	2.54607	2.42811	3.64708	1.35659	3.05725		0.943718	3.50945	1.78913	1.96608	1.79896	1.59252	6.35044	0.73728	2.33963	0.865075	1.3271	3.02776	1.88744	0.99287	1.11084	6.43891	0.845414	2.85082	1.94642	1.21897	1.88744
1.29761	4.80707	2.16269	4.67927	4.70876	2.73285	1.43524	1.62202	1.06168	2.25116	4.71859	1.69083	0.894566	1.34676	7.25483	3.82403	3.57827	1.10101	8.90634	1.49422	7.56941		1.73015	3.17522	1.57286	4.70876	1.52371	0.825754	2.94912	1.14033	1.62202	1.30744	0.845414	0.884736	2.27082	1.09117	2.81149	2.84099	1.69083	3.03759	2.10371	1.42541	4.21724
4.10911	2.37896	1.43524	3.76504	6.03587	1.37626	0.874906	3.5881	4.10911	3.42098	2.91963	1.01253	0.72745	1.53354	4.35487	2.57557	3.53894	3.95182	3.35217	0.688128	10.9412		0.855245	1.9071	1.53354	3.59793	3.77487	1.29761	5.09215	0.924058	6.34061	1.54337	1.05185	1.67117	1.94642	1.9071	0.97321	3.87318	2.3298	3.75521	5.06266	1.28778	1.33693
2.91963	2.46743	6.09485	1.87761	5.4657	0.766771	1.64168	1.3271	1.04202	1.7793	1.61219	2.3298	0.953549	2.02506	9.20125	3.44064	3.06709	1.76947	5.19045	1.25829	4.41385		2.25116	4.30572	1.2288	1.89727	2.63455	1.5532	1.27795	1.5532	1.19931	2.99827	1.42541	2.56573	2.72302	0.98304	1.09117	3.1359	5.86875	4.38436	4.56131	1.29761	2.19218
0.884736	7.80534	1.79896	1.15016	3.72572	1.26812	1.79896	3.70606	1.36643	2.66404	1.56303	4.84639	0.943718	1.99557	11.5605	2.3298	3.41115	3.60776	6.56671	0.786432	1.69083		1.80879	3.50945	2.92946	3.71589	2.38879	0.914227	1.9071	1.43524	1.04202	3.89284	1.29761	1.40575	0.815923	1.50405	3.04742	2.81149	2.84099	2.782	0.953549	2.38879	4.26639
1.7793	3.4603	2.28065	1.681	4.86605	2.47726	2.39862	2.25116	3.05725	1.76947	2.19218	1.5532	1.73998	1.83828	3.93216	5.77044	13.1531	0.462029	2.5559	0.865075	1.50405		1.59252	4.67927	1.72032	1.54337	1.3271	2.64438	2.53624	0.786432	0.806093	2.31997	0.855245	2.08405	0.717619	1.08134	1.2288	1.65151	1.87761	4.05013	2.94912	0.924058	2.9098
3.06709	1.52371	3.03759	1.15999	3.52911	2.38879	4.27622	1.44507	3.54877	5.20028	1.94642	3.26369	1.17965	1.41558	7.21551	4.15826	5.65248	2.08405	9.78125	0.845414	7.29416		2.28065	3.79453	2.46743	2.04472	2.1332	1.35659	4.21724	1.59252	1.18948	2.92946	1.59252	2.46743	1.08134	1.57286	2.42811	3.90267	5.24943	1.75964	1.11084	1.10101	5.57384
3.24403	6.06536	1.56303	4.66944	5.66231	1.59252	4.05013	2.41828	1.681	5.21994	2.19218	1.14033	0.874906	3.0081	1.69083	4.72842	3.65691	2.85082	3.74538	2.4576	5.55418		3.47996	4.53181	2.18235	1.50405	2.34947	1.89727	2.19218	1.83828	1.99557	1.69083	3.19488	2.26099	1.93659	1.33693	1.96608	1.99557	1.69083	2.84099	2.24133	0.707789	3.04742
1.52371	2.70336	1.84811	3.49962	6.95992	2.18235	0.894566	2.31997	4.12877	1.96608	1.06168	2.5854	1.26812	1.72032	7.49076	2.72302	4.7874	7.81517	5.8196	1.57286	3.09658		1.20914	5.24943	2.89014	5.39689	1.09117	1.12067	1.09117	1.67117	1.91693	1.08134	1.63185	1.81862	0.894566	0.796262	1.53354	2.76234	2.60506	1.51388	2.70336	1.61219	3.21454
4.75791	1.73998	3.37183	2.18235	3.06709	1.01253	7.65788	2.02506	0.904397	1.76947	1.69083	1.40575	2.09388	1.33693	4.25656	1.73998	4.72842	3.25386	3.24403	1.25829	3.21454		0.796262	1.35659	2.44777	2.51658	2.30031	0.874906	0.776602	0.74711	1.09117	1.681	1.65151	1.96608	0.766771	1.91693	4.05996	3.26369	1.44507	1.86778	2.98844	2.99827	1.43524
6.39959	1.84811	6.43891	1.98574	4.86605	0.717619	4.24673	1.02236	1.25829	2.3593	1.37626	1.47456	1.15999	3.49962	5.79994	4.76774	3.74538	6.07519	3.6864	1.27795	6.18332		0.914227	2.11354	5.48536	1.37626	2.25116	1.03219	0.97321	0.609485	1.39592	1.681	0.796262	1.46473	1.05185	0.806093	0.658637	6.64535	3.33251	4.05013	0.953549	1.08134	4.79723
3.19488	2.94912	1.73998	2.2315	5.06266	1.04202	5.4657	1.84811	2.64438	1.64168	1.80879	2.06438	0.668467	3.31284	4.69893	2.11354	2.05455	1.33693	5.93756	1.5532	2.5854		1.64168	0.678298	2.2315	1.59252	2.02506	2.01523	2.39862	1.42541	3.15556	1.23863	3.80437	2.30031	0.98304	0.97321	2.14303	2.3593	1.06168	2.44777	1.16982	1.43524	2.72302
8.00194	4.463	7.64805	2.6837	2.17252	1.96608	5.52468	1.94642	1.39592	2.20201	3.12607	1.70066	1.7793	2.92946	7.54975	2.4576	3.06709	5.96705	2.85082	1.05185	4.65961		1.18948	2.59523	3.90267	1.58269	2.29048	1.91693	5.50502	1.69083	3.362	1.34676	1.1305	2.08405	1.01253	4.18775	1.49422	1.61219	3.71589	1.91693	2.29048	1.27795	4.40402
1.24846	2.53624	1.56303	5.83926	2.88031	0.98304	3.92233	1.08134	1.03219	2.6837	1.05185	2.46743	0.540672	2.3298	2.03489	2.16269	6.21281	1.99557	5.63282	2.0054	2.40845		1.61219	2.6837	2.26099	1.11084	0.825754	1.7793	9.72227	1.3271	1.71049	1.40575	2.59523	2.03489	0.658637	1.97591	2.30031	4.08945	3.93216	1.47456	3.55861	0.904397	2.56573
7.60873	3.02776	3.52911	3.07692	6.95992	0.825754	3.61759	2.01523	1.81862	2.10371	1.10101	1.65151	1.07151	0.914227	1.4549	5.05283	4.12877	4.40402	3.06709	1.81862	1.27795		1.21897	3.22437	2.29048	1.18948	1.15999	1.14033	1.82845	2.44777	4.2369	1.88744	1.67117	3.362	0.98304	1.24846	1.33693	4.1386	3.14573	1.50405	1.23863	1.76947	1.29761
3.80437	7.80534	2.81149	3.32267	5.45587	0.707789	6.56671	2.85082	2.62472	1.50405	1.46473	3.06709	1.35659	2.25116	3.35217	3.76504	4.27622	2.19218	2.52641	1.50405	4.463		0.72745	1.29761	1.73015	3.35217	0.884736	0.943718	3.50945	2.85082	0.855245	1.52371	0.756941	1.0027	1.59252	2.98844	1.64168	4.6891	3.362	1.73015	2.92946	1.0027	4.38436
7.20568	2.38879	4.31555	2.0054	2.97861	1.24846	7.64805	3.4603	3.04742	1.67117	1.76947	2.41828	0.697958	1.73998	2.3593	3.55861	2.97861	1.74981	4.88571	1.3271	3.18505		0.894566	3.86335	2.86065	1.74981	2.21184	1.50405	3.81419	0.521011	1.02236	4.14843	0.933888	1.93659	1.44507	1.36643	2.66404	4.53181	2.72302	4.09928	3.9125	1.40575	3.18505
1.80879	7.83483	5.27893	3.52911	6.68467	1.29761	7.87415	1.98574	3.12607	2.782	1.64168	3.80437	0.471859	1.24846	3.7847	2.09388	6.60603	2.30031	1.35659	1.41558	11.0297		1.59252	3.20471	4.45317	3.21454	1.64168	0.963379	3.82403	1.69083	2.88031	1.78913	1.63185	2.17252	1.40575	2.38879	2.24133	2.15286	2.29048	3.84369	1.33693	3.33251	7.05823
2.76234	3.69623	4.26639	1.54337	1.88744	1.05185	7.245	0.963379	1.34676	1.51388	0.914227	1.14033	0.688128	2.71319	1.51388	2.14303	2.74268	3.43081	4.2369	1.71049	8.84736		0.98304	6.85179	1.89727	1.21897	1.31727	2.61489	3.25386	0.914227	1.36643	0.855245	3.15556	2.61489	1.99557	1.23863	1.97591	2.49692	2.87048	4.50232	2.33963	1.39592	1.19931
3.09658	6.95009	3.08675	1.06168	4.28605	1.27795	7.36297	1.09117	1.15016	2.11354	1.80879	3.84369	0.894566	2.08405	3.22437	3.71589	1.48439	2.47726	6.10468	0.904397	4.60063		1.24846	2.0054	1.82845	2.16269	0.796262	1.43524	3.362	0.924058	1.1305	1.89727	0.884736	1.28778	1.73015	2.06438	3.6864	2.19218	3.54877	3.38166	2.27082	1.38609	2.79183
1.87761	7.0484	7.35314	5.39689	2.44777	0.943718	6.33078	1.5532	2.6837	2.67387	1.14033	2.56573	0.786432	4.47283	5.25926	3.31284	2.12337	0.914227	1.65151	2.40845	3.74538		0.914227	2.08405	3.43081	1.34676	2.29048	1.18948	7.64805	1.1305	1.89727	2.36913	1.99557	0.786432	1.31727	0.97321	1.66134	2.5559	3.60776	2.47726	4.2369	1.64168	7.62839
4.3647	4.86605	2.28065	1.59252	2.63455	0.717619	6.30129	2.20201	1.15999	2.37896	1.10101	1.5532	1.91693	2.29048	3.42098	3.32267	2.31997	1.43524	3.56844	1.76947	1.94642		2.06438	3.50945	2.56573	1.96608	2.40845	1.49422	2.40845	1.2288	1.17965	2.97861	2.89014	2.82132	1.9071	2.39862	2.57557	2.07421	3.02776	2.12337	0.756941	2.40845	1.20914
3.21454	5.99654	5.05283	2.11354	2.14303	0.865075	3.7847	1.62202	3.7847	4.90537	1.39592	3.10641	1.18948	1.31727	2.88031	3.48979	2.57557	2.99827	8.71956	1.20914	8.68024		0.815923	1.84811	1.88744	3.05725	1.88744	1.35659	5.5935	0.97321	1.06168	2.56573	1.15999	1.0027	2.09388	0.865075	3.01793	5.16096	1.76947	2.76234	0.874906	0.629146	4.45317
3.82403	5.70163	4.49249	2.27082	2.74268	1.30744	4.33521	1.81862	2.33963	3.63725	1.50405	4.34504	1.42541	2.2315	1.35659	4.28605	4.17792	1.91693	3.16539	1.26812	3.27352		2.0054	2.89997	2.15286	1.97591	1.34676	1.54337	2.89997	1.09117	1.73998	4.24673	2.46743	1.18948	1.07151	2.20201	1.0027	3.82403	1.25829	1.06168	0.609485	1.30744	3.9125
3.77487	2.38879	3.65691	0.97321	6.48806	1.04202	4.22707	1.15016	6.36027	1.56303	3.1359	3.61759	1.9071	1.37626	5.61316	1.83828	5.43621	4.57114	1.9071	1.25829	4.45317		1.84811	2.43794	3.14573	0.697958	2.39862	1.38609	1.81862	0.688128	1.51388	1.88744	0.99287	1.49422	1.48439	1.78913	1.17965	3.42098	1.09117	6.16366	1.5532	1.62202	2.22167
4.42368	2.05455	2.83115	3.88301	3.57827	1.21897	2.40845	3.9125	1.69083	7.80534	1.24846	2.19218	1.81862	1.86778	3.29318	2.19218	2.03489	1.89727	5.96705	1.04202	2.83115		1.38609	2.33963	1.35659	2.83115	1.21897	0.766771	2.54607	1.20914	1.92676	2.0054	2.47726	2.11354	1.11084	1.20914	4.43351	2.08405	2.01523	1.02236	2.5854	2.10371	2.96878
5.21994	6.21281	2.2315	1.73998	2.95895	1.62202	3.43081	2.65421	1.94642	1.61219	1.19931	2.21184	1.16982	2.24133	5.80977	2.81149	0.99287	2.89997	4.19758	0.74711	3.4603		0.99287	3.73555	1.72032	2.95895	1.38609	1.78913	2.69353	1.83828	1.2288	2.61489	1.66134	1.47456	1.24846	2.51658	1.35659	2.25116	5.25926	3.42098	3.29318	1.97591	1.80879
9.31922	2.53624	3.04742	3.97148	10.3023	1.31727	3.05725	0.806093	3.01793	2.4576	1.49422	3.04742	2.03489	1.87761	4.37453	3.09658	6.33078	1.24846	1.47456	1.53354	1.19931		1.15999	2.09388	3.4603	2.38879	2.17252	1.16982	3.88301	0.776602	1.42541	1.58269	0.825754	0.933888	1.11084	2.31014	1.81862	3.89284	1.25829	3.81419	3.05725	1.65151	3.88301
6.78298	6.88128	6.0457	3.14573	2.76234	1.67117	2.4576	2.93929	1.21897	1.87761	1.57286	1.67117	0.717619	3.70606	2.93929	2.36913	2.59523	3.72572	1.56303	1.63185	3.07692		1.58269	1.99557	5.50502	2.40845	1.85795	1.34676	0.707789	1.43524	1.09117	1.81862	1.26812	1.67117	1.50405	2.59523	1.76947	3.0081	3.01793	1.70066	4.56131	2.31014	3.34234
0.933888	4.51215	1.31727	1.76947	3.9125	1.15016	11.0199	1.29761	2.46743	3.28335	2.4576	5.42638	1.89727	2.09388	1.97591	7.08772	3.1359	5.19045	3.90267	1.63185	2.15286		0.766771	3.48979	0.943718	0.648806	1.07151	1.83828	12.6419	0.619315	2.73285	2.98844	2.04472	1.15999	1.23863	1.81862	1.41558	3.29318	0.815923	2.01523	1.89727	1.05185	4.37453
3.10641	2.27082	7.61856	2.91963	1.58269	1.2288	4.62029	2.11354	1.15999	0.884736	1.61219	5.12164	1.85795	1.31727	1.23863	3.56844	7.50059	2.3593	4.24673	1.79896	2.46743		1.52371	1.48439	2.02506	3.21454	1.61219	2.0054	3.77487	1.78913	1.05185	2.25116	1.09117	1.19931	2.33963	1.41558	1.78913	3.51928	4.6891	2.0054	2.02506	2.43794	2.95895
3.20471	4.70876	5.2396	5.42638	4.67927	1.14033	3.29318	2.54607	1.27795	1.73015	2.28065	3.47013	2.43794	2.56573	3.99114	4.92503	6.74365	1.39592	8.02161	0.73728	3.21454		2.91963	5.86875	2.77217	1.29761	3.50945	0.845414	4.06979	1.65151	1.3271	2.92946	1.17965	1.56303	1.3271	0.894566	1.17965	4.21724	1.12067	2.37896	0.97321	1.1305	3.40132
4.87588	8.84736	3.93216	2.72302	1.67117	1.3271	2.37896	2.34947	1.4549	2.96878	1.26812	3.37183	2.70336	3.64708	2.40845	3.34234	11.9439	1.4549	4.76774	3.19488	2.21184		0.943718	2.89997	4.5908	0.97321	1.24846	1.49422	4.31555	1.92676	1.42541	2.08405	1.18948	1.81862	1.44507	3.5881	1.92676	1.92676	3.72572	2.51658	0.579994	3.31284	1.09117
4.2369	1.40575	0.924058	6.17349	2.59523	1.25829	6.18332	2.95895	1.03219	2.44777	3.64708	2.38879	1.49422	0.953549	0.933888	4.95452	4.04029	2.30031	4.65961	2.11354	1.29761		3.41115	3.69623	1.66134	1.1305	2.31997	0.894566	2.56573	0.648806	1.02236	1.11084	1.81862	1.88744	1.3271	1.30744	2.09388	2.06438	4.77757	6.38976	2.29048	0.668467	3.16539
3.31284	3.19488	3.75521	3.83386	2.93929	0.73728	5.18062	2.29048	0.697958	1.39592	2.1332	4.53181	0.963379	1.58269	5.78027	3.49962	3.97148	4.52198	1.92676	2.07421	1.87761		1.15016	2.86065	1.98574	2.9098	5.44604	0.914227	3.37183	1.05185	7.43178	0.98304	1.12067	2.36913	1.50405	1.86778	0.776602	2.96878	4.70876	1.64168	1.34676	1.21897	2.11354
1.18948	1.33693	3.22437	5.2396	3.02776	1.31727	12.5338	1.08134	2.14303	4.19758	1.36643	4.74808	1.1305	2.14303	3.24403	3.1359	3.12607	1.47456	2.11354	1.39592	5.31825		1.46473	4.47283	1.54337	4.73825	1.04202	1.41558	2.3298	1.47456	2.89997	1.12067	0.943718	1.681	1.38609	1.15016	2.01523	3.54877	3.87318	4.86605	2.91963	1.15016	3.38166
3.98131	1.81862	2.24133	3.61759	1.48439	1.04202	7.53009	1.49422	1.07151	3.59793	1.70066	3.14573	1.82845	3.53894	1.39592	4.43351	14.7653	2.24133	3.11624	2.54607	0.904397		1.76947	2.48709	2.79183	1.18948	2.27082	1.25829	3.29318	1.73998	2.31997	1.48439	1.99557	0.835584	2.50675	1.04202	1.64168	1.92676	1.7793	3.45047	6.35044	1.01253	2.38879
1.73998	4.85622	2.62472	2.51658	4.8169	1.33693	1.14033	5.61316	1.12067	2.6837	1.61219	4.15826	1.16982	4.9152	4.45317	5.43621	11.0887	2.02506	4.15826	1.16982	1.34676		2.61489	3.06709	4.17792	2.25116	0.924058	0.815923	4.38436	2.09388	2.83115	1.0027	1.20914	2.41828	1.05185	2.04472	3.63725	2.26099	2.99827	0.786432	1.58269	0.786432	2.20201
4.60063	2.07421	3.08675	3.07692	3.1359	0.815923	10.1646	2.50675	1.16982	4.39419	1.49422	1.40575	1.09117	3.22437	1.75964	2.29048	1.52371	2.85082	3.18505	2.27082	3.41115		1.11084	4.06979	3.97148	2.10371	0.835584	1.09117	6.56671	2.06438	2.65421	2.31997	2.34947	2.54607	1.28778	2.67387	1.24846	4.79723	3.83386	1.44507	1.05185	1.1305	1.24846
1.34676	5.12164	3.53894	2.70336	2.22167	1.05185	4.87588	1.60235	1.11084	4.95452	1.09117	1.24846	1.31727	1.40575	10.4989	3.29318	2.64438	1.44507	5.11181	1.30744	5.28876		1.89727	3.14573	1.50405	2.2315	1.94642	1.05185	4.61046	0.678298	1.09117	1.15016	1.49422	2.30031	1.15999	0.924058	1.67117	3.56844	2.39862	6.22264	1.65151	0.707789	1.76947
4.15826	4.80707	5.68197	2.48709	2.0054	0.796262	3.03759	1.94642	4.82673	3.6864	1.60235	1.41558	2.03489	2.53624	8.19855	3.7847	5.84909	2.69353	3.41115	0.884736	3.49962		1.31727	3.0081	2.2315	1.98574	3.47996	1.84811	3.40132	0.756941	1.03219	1.54337	1.43524	1.15999	1.76947	1.60235	1.81862	4.90537	3.9125	1.73998	2.15286	0.707789	2.6837
3.69623	1.16982	3.03759	2.07421	4.33521	1.21897	1.15999	2.50675	6.68467	1.11084	1.33693	2.50675	1.92676	2.69353	6.12434	1.71049	4.05013	4.84639	6.54705	2.37896	3.32267		1.59252	0.786432	1.89727	2.61489	0.776602	2.12337	2.3298	1.29761	1.20914	1.73998	1.17965	1.17965	1.73015	2.782	1.33693	3.362	1.48439	3.53894	4.27622	0.373555	2.26099
3.18505	5.72129	4.38436	3.32267	6.28163	2.4576	3.12607	3.24403	1.35659	2.73285	1.76947	1.16982	1.16982	1.0027	1.84811	7.00908	2.20201	3.53894	2.69353	1.83828	3.16539		0.884736	3.2342	3.22437	5.79994	1.31727	1.24846	6.42908	1.27795	1.62202	0.73728	1.62202	1.17965	1.41558	1.57286	0.874906	4.9152	1.15999	1.15999	0.756941	1.57286	1.18948
4.47283	3.73555	2.60506	2.16269	1.07151	2.2315	2.91963	1.56303	1.41558	2.61489	0.825754	2.22167	2.31014	1.39592	2.71319	3.62742	3.43081	6.62569	1.57286	2.01523	1.96608		1.0027	2.44777	4.45317	3.27352	2.61489	1.71049	5.40672	2.26099	0.97321	1.34676	2.77217	2.73285	1.35659	1.93659	0.806093	6.72399	1.96608	3.93216	1.80879	2.09388	1.54337
2.64438	2.15286	1.52371	1.65151	2.2315	0.943718	3.03759	2.64438	1.63185	1.47456	0.815923	2.81149	2.2315	4.63995	2.0054	5.21994	6.13417	5.57384	2.18235	1.03219	1.56303		1.98574	1.41558	2.89997	2.07421	1.27795	1.06168	8.07076	2.81149	0.74711	2.34947	2.60506	1.58269	1.3271	0.894566	0.884736	4.44334	2.30031	2.01523	1.07151	2.26099	3.44064
1.76947	3.362	5.52468	1.15999	3.92233	1.62202	4.54164	2.87048	1.87761	2.42811	0.914227	3.33251	1.1305	1.05185	2.89997	5.71146	5.72129	4.99384	1.69083	0.99287	3.55861		1.29761	3.56844	2.05455	1.06168	1.24846	1.35659	12.5043	1.07151	2.14303	1.18948	1.69083	1.02236	1.34676	1.72032	0.815923	5.33791	7.12704	5.48536	2.31014	0.511181	5.2396
2.11354	3.71589	3.34234	4.94469	6.53722	0.825754	7.84466	2.40845	1.64168	1.75964	0.786432	2.29048	1.47456	1.03219	3.71589	5.63282	1.81862	5.00367	5.37723	1.63185	1.01253		1.4549	4.96435	5.34774	1.93659	2.16269	1.03219	6.60603	3.30301	0.97321	2.76234	1.57286	1.65151	1.46473	1.2288	1.58269	2.34947	2.63455	2.96878	1.42541	1.63185	3.53894
0.953549	1.96608	6.95992	1.43524	1.53354	1.40575	3.1359	0.99287	2.46743	4.07962	0.73728	1.43524	1.37626	3.19488	3.50945	5.27893	5.21994	5.24943	1.86778	1.67117	2.42811		0.953549	2.03489	4.21724	2.28065	0.521011	1.23863	2.30031	2.02506	1.09117	1.30744	1.75964	0.815923	2.0054	2.53624	1.73998	5.12164	2.72302	2.92946	2.17252	0.845414	3.34234
2.66404	3.51928	2.17252	2.27082	1.70066	1.09117	2.05455	3.62742	1.76947	2.2315	1.23863	1.51388	1.47456	4.51215	2.87048	4.21724	4.09928	4.56131	1.99557	2.27082	7.39246		1.47456	6.11451	3.62742	1.2288	0.815923	1.65151	2.62472	0.412877	1.01253	1.44507	1.21897	2.27082	2.96878	2.24133	2.92946	1.88744	1.82845	2.09388	0.786432	0.717619	3.15556
1.51388	6.48806	2.37896	4.12877	2.11354	0.393216	6.90094	2.46743	1.73015	2.44777	2.76234	2.3298	1.28778	1.14033	8.84736	2.27082	7.1467	4.48266	2.84099	2.28065	2.77217		0.815923	5.7901	3.06709	1.7793	0.697958	1.69083	1.36643	1.20914	8.26737	1.28778	2.44777	0.717619	1.74981	3.94199	0.776602	1.79896	1.93659	2.31997	4.39419	1.11084	1.96608
2.33963	3.87318	2.82132	2.31014	3.60776	3.16539	6.57654	2.04472	3.22437	3.89284	2.3298	2.33963	1.51388	1.19931	1.5532	2.02506	4.29589	4.8169	3.25386	1.87761	7.67754		1.73998	2.43794	2.28065	1.11084	1.18948	1.7793	2.26099	0.953549	1.25829	1.02236	1.80879	3.49962	1.53354	2.41828	0.756941	6.95992	1.80879	2.14303	1.09117	1.91693	1.48439
1.03219	2.73285	1.61219	2.61489	3.74538	0.658637	4.32538	2.70336	2.11354	1.83828	4.3647	2.69353	1.74981	1.30744	3.61759	1.46473	8.39516	10.204	3.37183	1.29761	2.22167		1.72032	3.52911	2.69353	1.99557	2.89997	2.02506	3.11624	1.67117	3.38166	1.7793	2.18235	1.42541	2.47726	1.62202	1.03219	6.49789	3.01793	1.78913	2.89014	1.19931	1.19931
3.71589	2.33963	2.60506	3.06709	7.12704	1.3271	1.91693	2.98844	2.4576	1.73015	1.47456	1.18948	3.08675	2.06438	1.18948	1.29761	4.24673	4.08945	3.24403	0.304742	5.41655		2.80166	3.69623	6.09485	1.71049	1.62202	1.02236	1.30744	0.717619	1.72032	1.3271	1.82845	0.648806	1.28778	1.41558	1.47456	1.81862	2.49692	2.70336	3.66674	1.54337	1.9071
4.72842	5.11181	5.043	3.11624	1.78913	1.21897	4.64978	2.70336	2.74268	6.95992	2.76234	3.57827	1.86778	5.26909	1.61219	4.0108	3.94199	7.68737	3.93216	1.12067	11.4721		1.42541	2.21184	1.78913	1.65151	2.31997	1.15016	3.01793	1.06168	2.50675	2.56573	0.756941	1.48439	1.91693	1.91693	1.0027	2.04472	3.10641	4.07962	1.50405	2.93929	4.00097
5.73112	2.9098	3.07692	3.53894	5.71146	0.422707	3.10641	1.71049	1.91693	5.67214	2.99827	2.30031	1.58269	1.49422	5.63282	2.81149	5.08232	4.15826	5.09215	2.06438	4.98401		1.84811	2.25116	3.49962	1.51388	3.01793	1.58269	1.06168	1.3271	1.26812	2.87048	2.31997	2.28065	1.3271	0.835584	2.86065	1.95625	4.09928	1.15999	1.34676	1.3271	7.20568
2.69353	2.99827	3.21454	3.55861	10.7151	1.25829	4.6891	2.94912	2.24133	1.86778	1.50405	4.71859	1.03219	2.43794	2.31997	5.12164	2.44777	3.83386	2.14303	1.28778	6.43891		1.04202	1.96608	3.62742	2.43794	0.914227	1.02236	3.26369	0.658637	1.20914	2.19218	2.30031	1.85795	1.19931	1.30744	2.21184	1.96608	2.98844	2.1332	2.53624	1.39592	2.81149
5.72129	7.22534	2.77217	2.76234	2.5854	1.38609	2.51658	1.09117	2.04472	1.43524	1.27795	2.92946	1.25829	2.17252	3.81419	3.21454	1.7793	2.41828	1.98574	3.02776	2.60506		1.73015	4.41385	2.95895	1.88744	1.26812	1.87761	1.65151	1.93659	1.59252	1.01253	2.87048	0.98304	0.933888	2.70336	1.39592	4.463	6.35044	1.15016	3.76504	4.00097	7.76602
2.06438	6.53722	3.89284	1.1305	3.32267	1.75964	3.4603	4.06979	6.73382	2.77217	1.44507	2.31014	1.33693	1.30744	4.28605	6.11451	2.10371	6.94026	2.30031	2.80166	5.30842		0.688128	1.85795	2.63455	1.07151	2.29048	1.81862	4.55147	1.5532	1.02236	2.12337	1.66134	2.41828	1.03219	1.07151	0.766771	2.97861	2.63455	1.30744	3.16539	1.47456	2.26099
5.5935	4.3647	4.12877	2.21184	2.19218	0.766771	1.29761	2.69353	2.02506	4.02063	1.61219	2.85082	1.53354	6.0457	2.14303	2.79183	3.72572	7.31382	8.1494	4.03046	2.47726		1.681	2.44777	3.7847	2.28065	0.678298	2.0054	1.62202	1.30744	1.14033	1.52371	2.31014	1.67117	1.70066	1.49422	1.88744	3.2342	3.10641	1.66134	1.01253	0.756941	2.87048
1.97591	8.20838	6.68467	2.70336	2.98844	1.34676	2.71319	1.03219	1.4549	3.04742	2.04472	4.05996	1.9071	1.63185	1.92676	1.99557	2.96878	3.2342	0.963379	1.25829	5.21994		1.67117	3.9125	2.22167	1.72032	0.599654	1.61219	2.25116	1.28778	1.20914	1.7793	1.48439	1.59252	0.953549	4.53181	1.31727	5.6918	5.17079	2.54607	1.04202	1.60235	2.66404
2.89997	7.45144	3.87318	1.79896	3.21454	0.884736	7.4711	2.5854	2.44777	2.92946	1.17965	3.42098	1.96608	1.53354	2.59523	1.86778	4.35487	4.51215	4.31555	2.63455	7.67754		2.59523	3.06709	2.36913	1.60235	2.21184	1.59252	3.84369	0.933888	1.38609	1.53354	1.0027	1.74981	1.17965	0.99287	2.28065	5.35757	2.15286	1.98574	2.26099	1.95625	4.22707
2.06438	1.78913	6.86162	2.82132	4.06979	1.29761	2.76234	3.42098	2.12337	3.84369	1.25829	2.18235	1.3271	2.87048	1.88744	2.20201	3.50945	2.29048	3.51928	1.92676	2.34947		0.98304	6.77315	3.33251	3.87318	2.02506	1.53354	3.20471	0.73728	3.21454	1.46473	1.66134	2.03489	0.74711	1.19931	3.69623	4.2369	6.75349	1.83828	0.806093	2.69353	2.02506
3.85352	3.34234	4.37453	1.63185	1.95625	2.57557	5.67214	2.16269	8.95549	3.50945	2.88031	5.41655	1.43524	1.33693	8.02161	6.8223	3.56844	5.18062	7.09755	4.11894	5.67214		0.904397	4.73825	2.24133	1.76947	4.84639	0.855245	1.98574	1.36643	3.35217	1.20914	0.99287	1.4549	1.46473	3.02776	1.29761	2.14303	9.89921	4.70876	2.07421	1.41558	1.96608
1.27795	1.71049	5.34774	1.42541	3.88301	1.42541	8.2477	2.19218	5.43621	2.25116	1.95625	3.81419	1.0027	1.91693	6.30129	9.29956	6.55688	2.54607	5.61316	2.21184	4.28605		1.84811	8.8277	2.61489	1.33693	3.45047	1.62202	2.87048	1.9071	1.76947	1.52371	1.72032	1.35659	1.35659	1.5532	0.98304	3.5881	2.15286	1.89727	1.03219	1.87761	3.26369
5.42638	4.57114	1.36643	2.6837	4.5908	1.20914	6.74365	2.40845	6.33078	1.74981	1.82845	3.17522	1.93659	2.57557	4.55147	2.03489	2.83115	7.70703	7.33348	2.40845	3.05725		1.64168	1.41558	3.08675	1.96608	1.52371	0.835584	0.914227	1.29761	1.87761	1.59252	1.62202	2.11354	1.2288	1.15999	1.04202	1.12067	4.09928	1.54337	1.33693	2.66404	2.82132
4.3647	5.73112	3.0081	2.22167	11.59	1.06168	8.59177	1.36643	1.58269	5.56401	1.60235	1.56303	0.865075	1.08134	1.82845	3.49962	5.26909	4.57114	5.75078	2.31014	5.87858		1.42541	3.03759	3.67657	3.07692	0.894566	2.65421	3.03759	0.855245	2.49692	2.1332	2.01523	1.26812	1.4549	1.89727	2.19218	1.2288	1.56303	2.11354	0.796262	1.12067	2.09388
2.81149	4.95452	2.65421	4.65961	5.65248	1.25829	5.08232	2.36913	2.4576	2.69353	1.38609	5.31825	2.01523	1.66134	1.62202	1.3271	2.07421	2.73285	1.18948	3.82403	5.41655		1.02236	1.41558	3.96165	2.86065	1.23863	2.84099	2.84099	0.953549	2.782	1.42541	2.31014	0.924058	1.67117	0.953549	1.06168	5.66231	2.44777	1.72032	1.30744	1.17965	6.3701
4.58097	1.49422	7.71686	1.39592	1.96608	2.3298	3.69623	1.35659	1.79896	2.36913	2.16269	1.9071	0.766771	1.08134	6.95992	5.29859	3.05725	3.70606	5.49519	1.43524	3.7847		3.17522	1.88744	1.56303	4.9152	0.933888	1.84811	3.25386	1.10101	1.98574	1.31727	2.37896	2.2315	1.54337	1.12067	0.688128	5.043	2.98844	1.80879	2.65421	2.25116	2.782
1.80879	1.9071	4.61046	1.73998	7.245	1.57286	2.85082	1.46473	1.95625	2.57557	0.943718	4.74808	1.59252	2.20201	2.1332	2.11354	3.84369	1.33693	1.52371	2.46743	3.88301		2.91963	4.82673	3.19488	2.57557	1.08134	0.717619	4.87588	1.38609	1.50405	1.33693	0.865075	5.20028	1.53354	1.50405	0.49152	3.49962	7.31382	1.48439	2.6837	1.96608	2.17252
1.20914	7.33348	4.47283	1.10101	7.86432	1.64168	1.82845	1.9071	1.35659	6.9206	2.40845	5.53451	2.07421	1.36643	7.73653	4.7874	1.81862	1.79896	6.54705	2.61489	10.2924		2.69353	2.05455	2.83115	4.1386	2.48709	0.707789	1.94642	1.25829	0.904397	1.94642	1.46473	2.93929	1.7793	1.07151	1.38609	4.93486	3.1359	2.26099	1.7793	1.39592	1.10101
2.49692	6.89111	5.62299	2.21184	2.15286	0.835584	3.32267	0.963379	4.96435	6.38976	2.01523	1.16982	1.49422	2.56573	6.2423	4.96435	1.63185	5.78027	1.94642	1.4549	3.17522		1.33693	3.30301	1.52371	1.71049	1.44507	0.638976	3.66674	1.03219	1.84811	2.31997	2.89997	1.51388	2.54607	1.73998	0.658637	3.86335	4.32538	2.89014	1.94642	1.17965	1.53354
1.97591	5.27893	4.02063	3.362	4.96435	1.29761	1.98574	1.93659	2.87048	2.49692	0.963379	5.37723	1.73998	1.08134	9.98769	3.96165	2.94912	5.18062	9.4765	3.4603	3.97148		1.15016	1.97591	2.64438	3.85352	3.05725	0.638976	1.03219	1.71049	1.78913	2.10371	2.19218	0.796262	1.37626	1.5532	1.69083	1.86778	1.97591	1.70066	1.30744	0.835584	2.84099
1.63185	7.20568	4.34504	3.362	5.52468	1.08134	3.40132	2.1332	0.97321	1.76947	2.0054	5.68197	1.46473	4.11894	5.50502	0.894566	6.29146	8.75889	3.30301	0.933888	9.43718		0.776602	2.47726	1.41558	3.11624	1.47456	1.24846	2.75251	1.61219	3.21454	1.40575	1.41558	1.85795	1.86778	3.04742	1.01253	1.80879	4.26639	2.05455	2.1332	3.16539	4.98401
3.97148	1.93659	1.0027	1.98574	3.73555	2.56573	3.93216	0.717619	2.26099	1.43524	2.33963	3.02776	2.34947	1.34676	4.16809	10.1548	4.42368	3.81419	5.76061	0.688128	4.463		1.41558	2.2315	4.27622	1.48439	1.67117	1.12067	3.55861	0.756941	1.36643	1.52371	1.73998	2.18235	1.31727	1.43524	1.01253	2.17252	4.94469	7.06806	2.11354	1.19931	2.85082
0.914227	2.31014	3.49962	1.23863	14.3917	3.06709	5.63282	1.1305	1.46473	4.98401	2.0054	1.62202	1.65151	2.34947	4.27622	7.00908	2.70336	2.20201	4.43351	2.97861	4.17792		1.97591	1.34676	1.36643	2.1332	1.42541	1.49422	1.43524	2.24133	2.43794	3.71589	1.39592	3.50945	1.59252	0.97321	1.54337	2.28065	4.12877	5.51485	1.24846	1.92676	2.07421
6.77315	6.08502	7.26466	2.5854	5.92773	1.15016	2.53624	2.57557	1.64168	4.75791	2.95895	5.60333	1.19931	2.36913	3.39149	1.64168	2.22167	3.98131	1.9071	1.1305	3.08675		1.24846	3.1359	1.15016	2.37896	1.93659	0.98304	7.17619	1.39592	1.36643	1.1305	1.31727	1.07151	1.70066	1.35659	1.01253	1.20914	5.86875	5.00367	2.2315	3.09658	2.94912
2.07421	5.85892	4.44334	0.98304	3.69623	0.72745	1.58269	1.9071	4.41385	3.10641	1.59252	4.37453	1.81862	3.95182	4.51215	2.80166	2.93929	1.01253	6.03587	0.796262	6.22264		1.9071	2.38879	2.02506	3.28335	1.53354	0.73728	2.69353	1.61219	2.48709	1.31727	1.21897	1.11084	2.56573	0.924058	2.17252	3.27352	3.362	4.64978	2.65421	3.06709	2.14303
4.03046	5.10198	4.60063	2.71319	7.6972	1.46473	3.47996	2.02506	2.2315	3.32267	1.59252	4.52198	1.17965	5.34774	4.463	1.23863	5.4657	1.91693	3.89284	1.86778	7.0484		1.49422	3.65691	4.32538	2.60506	2.01523	0.619315	2.73285	0.904397	1.0027	1.12067	2.46743	1.44507	1.84811	1.23863	0.717619	7.18602	2.88031	4.49249	1.3271	0.963379	5.79994
3.32267	3.70606	3.18505	1.30744	1.84811	1.14033	1.60235	1.91693	1.67117	1.64168	1.69083	1.51388	1.60235	2.05455	5.24943	5.84909	4.08945	2.36913	11.9636	1.24846	3.73555		1.78913	2.31997	2.41828	1.27795	1.61219	0.904397	4.9152	2.18235	1.14033	1.15016	1.70066	1.09117	2.28065	1.18948	0.98304	2.46743	3.40132	3.66674	3.10641	0.74711	4.3647
4.7874	6.40942	3.69623	10.6463	2.66404	0.570163	1.81862	1.04202	2.3593	2.91963	2.01523	2.33963	1.95625	2.1332	1.88744	4.72842	2.66404	1.80879	1.2288	0.648806	5.03317		1.88744	3.29318	2.44777	3.09658	1.4549	1.93659	2.64438	2.1332	5.18062	1.59252	1.04202	0.796262	2.06438	1.28778	0.697958	1.78913	1.36643	2.1332	3.87318	4.05013	3.02776
1.7793	4.48266	2.02506	1.10101	4.52198	0.865075	3.39149	1.89727	2.70336	2.59523	2.56573	7.00908	0.756941	4.70876	8.55245	5.12164	7.29416	4.44334	2.56573	1.17965	4.73825		0.766771	3.82403	2.31014	3.5881	1.14033	0.796262	5.42638	0.530842	1.67117	1.28778	0.845414	2.30031	0.688128	1.85795	1.98574	3.37183	4.66944	3.94199	4.85622	1.52371	5.84909
2.60506	3.57827	1.24846	2.05455	5.3674	0.99287	1.681	2.70336	3.03759	3.77487	2.06438	2.84099	0.943718	1.05185	1.29761	3.53894	3.52911	3.31284	5.043	1.46473	7.86432		1.50405	1.75964	2.86065	1.09117	0.825754	2.01523	5.62299	1.89727	2.01523	1.81862	4.50232	3.90267	1.06168	1.43524	1.19931	1.52371	5.82943	4.35487	0.815923	1.12067	5.39689
2.94912	2.10371	3.29318	1.24846	2.82132	0.97321	3.44064	1.20914	2.51658	2.25116	1.78913	4.00097	0.933888	1.16982	3.7847	2.53624	7.40229	2.84099	1.4549	1.71049	1.75964		2.03489	3.63725	1.5532	1.07151	2.67387	1.05185	2.94912	1.16982	4.64978	1.10101	1.96608	0.953549	1.2288	1.08134	1.12067	4.63995	1.85795	0.904397	2.88031	1.681	5.06266
8.2772	2.65421	5.70163	1.47456	1.81862	0.678298	2.18235	1.59252	2.31997	1.20914	2.89014	1.47456	1.60235	1.43524	1.43524	1.86778	4.7874	3.28335	4.44334	1.98574	3.69623		1.07151	2.19218	2.67387	1.49422	0.678298	1.10101	2.75251	0.874906	0.98304	0.99287	1.42541	1.19931	2.57557	2.18235	1.7793	2.77217	5.22977	5.38706	2.66404	1.84811	2.64438
3.52911	3.16539	2.95895	1.94642	1.49422	0.648806	5.76061	2.33963	2.73285	1.20914	1.83828	6.15383	1.15999	1.64168	5.61316	2.54607	2.38879	3.54877	1.76947	2.01523	4.72842		0.72745	4.16809	3.73555	1.33693	1.23863	1.52371	2.07421	1.4549	2.88031	0.776602	1.23863	1.52371	2.50675	1.89727	1.60235	4.72842	3.95182	1.30744	3.12607	2.08405	5.27893
4.93486	1.71049	2.93929	3.43081	2.88031	0.73728	9.06363	2.53624	3.16539	2.4576	1.39592	7.43178	1.73015	4.44334	2.41828	2.4576	2.12337	4.38436	2.25116	2.46743	3.79453		1.43524	3.74538	1.12067	1.62202	1.27795	0.412877	1.65151	1.24846	3.2342	2.3298	1.42541	1.18948	1.42541	2.53624	1.39592	4.94469	7.19585	2.76234	1.98574	2.36913	5.00367
1.54337	3.47996	4.51215	1.58269	5.58367	2.08405	5.8196	3.26369	2.95895	2.06438	1.2288	2.02506	1.88744	3.2342	6.09485	2.08405	3.47013	1.46473	5.26909	3.75521	4.463		1.57286	2.85082	1.92676	1.48439	2.31014	2.37896	2.20201	1.83828	1.47456	1.44507	2.48709	1.38609	1.70066	1.3271	1.40575	2.25116	1.3271	4.88571	1.06168	3.70606	3.1359
4.06979	5.06266	1.01253	2.11354	5.60333	1.18948	1.83828	1.92676	3.56844	1.88744	2.14303	7.825	2.54607	1.38609	2.41828	3.69623	6.70433	2.76234	1.30744	2.19218	2.12337		1.29761	2.36913	1.58269	1.91693	1.65151	1.3271	1.64168	1.10101	1.35659	0.74711	1.14033	1.75964	1.60235	1.83828	4.09928	1.71049	3.12607	3.67657	1.73998	1.7793	2.88031
3.82403	5.93756	1.3271	2.46743	6.9206	1.15999	9.40769	2.79183	5.3674	5.02333	1.59252	4.39419	2.18235	0.933888	1.73015	7.13687	4.94469	1.66134	2.782	3.07692	3.51928		1.73015	2.66404	2.9098	1.31727	2.75251	1.31727	4.86605	1.89727	1.26812	1.59252	2.25116	2.20201	1.52371	1.46473	1.93659	0.99287	8.2772	5.21011	5.55418	0.963379	1.1305
1.83828	2.11354	2.72302	12.3077	4.29589	0.648806	7.38263	1.43524	5.82943	2.40845	1.63185	1.73015	0.943718	1.1305	5.19045	5.96705	14.9324	2.3298	5.13147	2.71319	10.204		3.362	2.36913	1.81862	2.29048	1.52371	1.40575	3.50945	1.18948	1.76947	2.48709	1.98574	3.17522	0.855245	1.30744	2.03489	4.62029	4.04029	2.74268	2.76234	3.07692	6.17349
2.89997	6.03587	3.33251	4.463	3.67657	1.20914	4.45317	2.3593	2.03489	3.57827	1.15999	3.37183	1.41558	1.10101	3.08675	3.07692	6.89111	3.73555	3.27352	1.93659	7.79551		1.50405	2.66404	1.38609	2.65421	1.28778	0.953549	1.60235	2.20201	1.94642	1.7793	3.28335	1.69083	0.904397	0.943718	1.1305	3.30301	4.0108	3.26369	1.50405	1.97591	3.47996
3.18505	2.28065	6.60603	3.88301	2.18235	1.11084	4.2369	1.09117	3.39149	4.18775	1.19931	2.85082	2.27082	2.95895	5.90807	7.70703	7.15653	5.30842	6.35044	1.56303	2.91963		1.27795	2.53624	0.74711	1.43524	2.74268	1.71049	3.64708	2.27082	1.40575	1.38609	0.874906	2.88031	0.776602	1.54337	2.53624	2.21184	4.94469	2.69353	0.904397	2.19218	3.362
6.16366	3.34234	6.94026	2.60506	4.20741	1.05185	2.96878	1.28778	1.34676	3.30301	1.58269	1.73015	2.62472	2.85082	4.70876	3.05725	9.77142	2.94912	3.17522	2.1332	6.16366		0.658637	0.884736	2.44777	2.75251	2.16269	1.3271	2.6837	1.62202	3.11624	2.49692	2.39862	1.30744	0.648806	1.2288	0.73728	3.27352	2.47726	2.84099	2.61489	1.54337	5.57384
3.48979	5.43621	7.30399	2.17252	3.90267	1.97591	4.27622	2.83115	1.79896	1.23863	1.47456	7.43178	1.76947	4.3647	4.67927	2.93929	3.07692	3.51928	5.67214	1.56303	1.681		1.52371	7.18602	4.43351	2.21184	2.33963	0.97321	2.10371	1.19931	1.93659	1.73015	0.776602	1.44507	1.14033	0.825754	2.6837	3.72572	1.86778	1.29761	1.82845	1.36643	2.56573
2.782	4.67927	1.82845	2.08405	2.88031	1.17965	7.01891	1.69083	1.04202	2.9098	2.5559	1.83828	1.09117	1.85795	6.40942	4.06979	6.06536	2.94912	1.40575	2.3593	5.31825		1.9071	4.99384	4.5908	1.9071	2.47726	1.06168	3.38166	2.04472	2.83115	2.3593	1.51388	1.38609	2.21184	2.85082	0.717619	1.66134	2.09388	3.362	3.33251	2.34947	5.97688
5.41655	4.6891	1.86778	6.73382	7.35314	0.72745	2.64438	1.94642	2.04472	1.29761	2.75251	1.72032	1.41558	2.33963	4.3647	3.01793	3.06709	2.04472	4.9152	2.91963	6.44874		2.01523	1.15999	2.15286	1.1305	1.19931	1.58269	1.91693	2.0054	0.835584	2.74268	1.35659	3.12607	0.579994	2.41828	0.953549	2.03489	4.08945	3.79453	3.21454	1.58269	7.21551
2.89014	10.784	1.24846	2.24133	6.16366	1.91693	2.31997	4.85622	5.40672	5.12164	2.1332	1.70066	2.92946	1.96608	0.914227	3.362	3.7847	3.11624	3.0081	2.30031	2.56573		1.25829	2.33963	4.07962	2.99827	3.43081	1.73015	3.28335	1.63185	2.36913	1.9071	2.33963	1.41558	0.865075	1.06168	2.01523	1.97591	2.16269	3.38166	1.05185	1.1305	2.52641
7.74636	4.95452	2.59523	3.5881	2.82132	1.39592	3.76504	1.80879	2.64438	4.82673	2.04472	3.47013	1.36643	1.14033	3.22437	6.20298	3.32267	2.77217	6.25213	2.70336	4.1386		1.1305	2.30031	6.65518	7.18602	1.92676	1.73998	1.84811	0.835584	1.25829	2.96878	1.27795	1.41558	1.39592	1.4549	1.80879	3.32267	4.39419	7.35314	1.70066	2.34947	1.40575
5.33791	1.91693	1.59252	3.02776	1.91693	1.12067	6.50772	3.25386	2.52641	5.15113	1.70066	3.71589	1.15999	2.02506	5.84909	3.87318	2.3298	2.12337	1.87761	1.59252	1.87761		1.24846	3.80437	2.3593	2.92946	2.15286	2.69353	2.12337	0.353894	1.80879	2.82132	2.25116	3.0081	1.14033	2.77217	2.14303	2.50675	3.80437	2.10371	1.87761	2.86065	5.05283
2.10371	2.6837	3.47996	14.9815	1.96608	1.06168	1.08134	3.17522	2.48709	3.50945	0.815923	2.9098	1.02236	2.20201	9.76159	5.62299	1.96608	5.51485	2.97861	3.60776	4.93486		1.82845	4.50232	1.99557	1.33693	2.67387	1.56303	3.43081	0.50135	6.58637	1.56303	1.93659	1.50405	0.776602	1.34676	2.01523	4.6891	3.98131	2.25116	2.15286	2.16269	2.33963
7.20568	4.31555	2.37896	5.83926	3.20471	1.66134	1.09117	1.67117	4.17792	4.28605	4.7874	4.3647	2.94912	1.98574	4.96435	13.4775	3.15556	1.37626	6.17349	1.73015	1.31727		0.884736	4.82673	4.10911	4.66944	2.09388	1.41558	2.30031	0.914227	1.62202	1.84811	2.64438	2.95895	1.15999	1.01253	1.19931	5.2396	5.87858	3.72572	5.40672	1.72032	2.01523
1.62202	2.34947	4.6891	3.1359	3.53894	1.66134	2.95895	2.20201	2.66404	1.60235	2.9098	1.64168	0.806093	2.44777	1.70066	7.79551	2.96878	9.17176	1.9071	0.924058	3.1359		1.27795	2.4576	1.19931	1.47456	1.34676	0.334234	2.42811	3.37183	2.65421	2.43794	2.09388	2.1332	0.835584	1.25829	0.766771	1.69083	3.18505	2.37896	1.11084	1.07151	5.61316
1.78913	3.88301	2.70336	0.943718	1.73015	0.786432	4.49249	2.18235	1.9071	6.70433	2.27082	2.50675	0.766771	4.26639	4.03046	4.97418	2.22167	1.82845	5.45587	3.73555	6.58637		1.61219	1.83828	1.54337	3.0081	1.28778	1.01253	2.28065	1.34676	0.825754	3.26369	0.904397	1.50405	0.638976	1.54337	0.776602	1.57286	5.29859	5.92773	1.89727	2.64438	2.66404
2.15286	1.82845	3.54877	9.12261	4.85622	0.73728	8.73922	3.59793	3.22437	3.7847	2.75251	1.40575	2.21184	2.1332	1.41558	9.85989	2.07421	2.2315	2.53624	0.865075	2.77217		1.46473	3.35217	2.69353	2.06438	3.24403	1.05185	2.81149	0.766771	1.73015	1.27795	1.96608	1.26812	1.31727	4.73825	0.393216	1.57286	2.05455	1.74981	1.3271	1.70066	1.48439
1.21897	4.95452	2.782	5.98671	1.88744	1.39592	3.4603	2.07421	5.31825	2.92946	3.04742	1.42541	1.37626	1.60235	3.83386	4.463	1.42541	4.82673	3.85352	1.64168	2.06438		0.570163	1.79896	1.9071	1.05185	1.69083	1.25829	1.58269	1.99557	1.59252	1.31727	1.681	2.02506	0.72745	0.707789	1.07151	1.19931	3.03759	6.83213	1.79896	1.29761	2.31014
3.12607	5.75078	5.54434	4.47283	5.63282	0.845414	3.37183	2.54607	6.34061	5.70163	1.92676	4.5908	0.865075	4.58097	5.45587	5.61316	6.36027	2.59523	7.63822	1.42541	6.20298		1.28778	4.30572	0.766771	1.80879	0.648806	1.05185	1.7793	2.9098	1.40575	1.19931	2.48709	1.48439	0.412877	2.39862	1.50405	1.9071	3.89284	2.08405	4.15826	1.67117	1.53354
3.9125	4.25656	2.84099	1.17965	1.89727	0.648806	2.34947	1.36643	1.84811	2.19218	5.55418	6.0457	0.648806	3.10641	2.0054	6.16366	3.25386	2.25116	1.38609	2.92946	1.79896		2.97861	6.00637	0.904397	1.14033	0.933888	1.03219	2.42811	2.43794	2.50675	1.08134	2.71319	2.30031	1.53354	3.25386	1.52371	2.31997	1.67117	1.82845	1.85795	1.69083	4.71859
5.31825	3.92233	4.03046	3.93216	7.74636	0.638976	2.5854	2.14303	1.96608	1.67117	1.5532	1.98574	0.688128	1.4549	2.29048	4.26639	1.29761	2.21184	2.3593	1.9071	1.19931		3.09658	2.49692	7.70703	1.53354	1.21897	1.23863	0.97321	1.16982	3.06709	1.9071	2.70336	1.73998	0.796262	1.15016	1.7793	1.30744	1.75964	1.66134	1.16982	0.707789	2.33963
1.14033	2.51658	7.74636	3.77487	8.84736	1.05185	1.53354	2.24133	2.49692	1.59252	1.86778	1.93659	1.60235	2.08405	1.88744	3.65691	5.21994	8.91617	2.03489	1.09117	2.9098		2.09388	1.99557	1.87761	5.09215	2.49692	3.90267	1.73015	0.99287	2.1332	3.17522	1.41558	1.50405	0.865075	2.04472	2.19218	1.28778	1.24846	1.78913	3.07692	1.69083	4.83656
1.52371	5.043	2.51658	2.51658	2.30031	0.786432	5.03317	1.57286	2.67387	1.81862	1.07151	1.15016	0.786432	2.26099	2.2315	1.25829	4.47283	2.59523	5.71146	2.29048	3.87318		0.806093	1.82845	2.83115	3.17522	2.70336	1.37626	3.51928	0.874906	0.874906	3.04742	1.98574	0.776602	0.943718	2.21184	1.64168	2.15286	1.67117	5.79994	1.50405	1.60235	1.01253
1.87761	6.85179	3.24403	4.73825	3.99114	1.98574	2.79183	0.97321	1.2288	3.26369	3.54877	3.4603	1.76947	1.10101	2.89997	4.39419	0.98304	3.83386	4.8169	1.0027	6.20298		0.786432	1.91693	2.87048	1.0027	3.38166	1.89727	2.07421	1.87761	1.05185	1.02236	1.42541	1.66134	1.15016	1.44507	0.924058	3.72572	1.17965	5.29859	1.03219	1.78913	2.19218
5.33791	7.43178	6.53722	1.12067	10.2531	1.57286	6.68467	1.62202	1.34676	4.86605	1.01253	7.25483	1.14033	2.2315	1.5532	2.09388	4.58097	2.75251	1.47456	1.25829	8.7294		2.1332	3.52911	1.51388	2.25116	1.89727	2.30031	5.78027	0.98304	1.24846	2.51658	2.86065	1.12067	2.85082	1.10101	2.70336	1.97591	5.06266	1.27795	4.37453	1.03219	3.4603
4.92503	3.82403	4.08945	8.13957	7.01891	1.28778	2.3593	1.63185	1.23863	2.57557	3.27352	1.61219	1.1305	2.49692	1.54337	5.72129	3.69623	2.86065	5.93756	1.35659	2.98844		3.6864	3.83386	5.28876	1.76947	2.83115	2.0054	3.60776	1.29761	2.6837	1.80879	5.60333	2.02506	1.5532	1.08134	1.42541	5.41655	2.62472	4.70876	4.16809	1.63185	2.29048
5.03317	4.34504	2.27082	3.85352	3.16539	0.924058	8.20838	2.09388	1.49422	5.28876	6.03587	2.89014	0.806093	3.50945	3.54877	4.00097	2.49692	2.31014	5.62299	0.963379	1.46473		2.3298	6.5962	4.0108	1.56303	2.37896	2.0054	1.51388	1.52371	3.79453	2.9098	2.34947	1.92676	1.05185	1.09117	1.15016	3.87318	1.95625	2.36913	1.88744	1.35659	1.91693
2.03489	1.7793	3.54877	2.02506	1.99557	1.28778	2.3593	1.40575	3.92233	2.91963	2.20201	3.99114	1.10101	2.81149	1.65151	1.98574	2.69353	1.82845	2.63455	1.43524	2.26099		1.54337	5.52468	3.7847	3.45047	2.66404	1.3271	3.57827	0.845414	2.46743	3.53894	2.57557	0.806093	1.42541	2.28065	1.57286	2.03489	2.61489	4.65961	1.70066	2.70336	2.81149
1.4549	6.25213	2.67387	3.40132	1.54337	2.20201	1.66134	1.01253	2.08405	1.89727	1.53354	3.38166	0.865075	3.75521	1.73998	4.75791	4.04029	2.18235	5.0135	1.65151	5.76061		2.52641	3.05725	1.95625	2.04472	3.94199	0.825754	8.74906	2.3593	1.56303	2.12337	1.29761	1.39592	0.943718	2.10371	1.38609	2.93929	2.27082	2.38879	1.20914	0.697958	3.03759
4.11894	11.4524	6.11451	7.21551	1.59252	2.08405	2.36913	2.07421	1.88744	2.76234	1.23863	4.08945	0.796262	3.31284	4.79723	2.67387	3.47013	2.71319	6.49789	1.681	9.57481		1.05185	0.963379	3.81419	1.18948	0.668467	1.25829	3.85352	0.688128	0.98304	2.66404	1.95625	2.66404	0.344064	1.51388	1.20914	2.38879	2.84099	3.50945	1.73998	1.20914	6.30129
5.63282	7.30399	2.5854	3.90267	5.70163	2.44777	1.11084	2.40845	5.62299	2.02506	1.99557	2.49692	1.75964	2.48709	1.39592	3.63725	1.80879	1.37626	6.28163	0.914227	2.70336		1.33693	3.10641	6.94026	3.76504	3.45047	0.845414	1.48439	1.14033	3.37183	1.81862	3.05725	1.99557	0.688128	4.58097	2.04472	2.30031	5.34774	1.38609	1.50405	2.14303	2.07421
2.06438	4.44334	4.30572	1.46473	3.62742	1.46473	2.16269	1.38609	2.76234	1.92676	1.21897	3.26369	1.1305	2.3593	2.53624	4.69893	9.18159	1.93659	10.7053	3.39149	3.35217		1.33693	1.9071	1.75964	2.782	2.30031	0.845414	3.16539	0.73728	2.77217	4.30572	1.21897	2.85082	1.56303	3.08675	1.2288	1.76947	3.84369	2.08405	1.33693	2.0054	2.56573
3.21454	1.70066	4.24673	2.27082	2.10371	1.41558	1.47456	3.49962	1.56303	2.74268	4.05013	2.08405	2.0054	2.53624	2.94912	6.84196	6.43891	1.80879	3.10641	1.91693	1.24846		0.97321	2.53624	2.65421	0.924058	1.41558	1.27795	1.83828	0.766771	1.93659	3.62742	0.99287	2.63455	1.82845	1.39592	3.54877	1.40575	2.87048	2.38879	3.4603	1.1305	4.07962
2.18235	9.35854	1.26812	5.97688	3.67657	2.37896	9.08329	3.97148	2.31997	1.87761	1.66134	2.12337	1.20914	3.83386	6.144	3.80437	2.14303	2.50675	4.8169	1.17965	4.50232		0.855245	2.42811	4.40402	5.44604	2.69353	1.43524	5.66231	2.52641	3.37183	1.66134	2.92946	2.03489	0.638976	1.01253	1.17965	3.08675	4.88571	1.53354	2.79183	1.681	2.07421
2.88031	3.18505	2.08405	2.22167	5.31825	1.52371	6.07519	2.57557	1.681	1.73015	1.34676	5.10198	2.85082	5.08232	1.35659	1.5532	1.681	2.81149	7.48093	2.47726	1.47456		2.94912	3.53894	3.28335	1.54337	3.60776	2.10371	2.6837	1.05185	1.49422	1.67117	1.27795	1.681	1.36643	1.29761	1.19931	2.26099	2.62472	4.54164	1.9071	1.15016	2.3593
5.65248	4.84639	3.06709	2.54607	5.19045	2.31997	0.884736	1.29761	3.32267	1.75964	3.59793	4.06979	1.24846	3.98131	1.72032	2.37896	2.38879	3.76504	4.15826	3.22437	1.88744		1.39592	5.77044	3.80437	3.88301	1.47456	1.50405	1.81862	0.99287	2.74268	2.29048	2.05455	0.894566	0.963379	0.914227	1.27795	2.31997	3.6864	3.32267	1.9071	0.796262	4.56131
2.02506	2.80166	5.28876	3.22437	0.865075	1.66134	6.96975	1.26812	1.46473	1.19931	2.66404	2.92946	1.87761	3.30301	1.27795	4.3647	3.71589	4.87588	2.02506	1.5532	11.0297		0.648806	5.07249	2.10371	0.97321	0.894566	2.09388	1.61219	1.81862	7.48093	2.41828	2.66404	2.37896	1.99557	2.89997	2.48709	2.31997	7.11721	2.782	2.05455	0.98304	6.51755
4.07962	1.62202	3.39149	2.3298	9.27007	1.46473	5.44604	1.39592	1.58269	1.30744	1.23863	4.14843	1.64168	2.48709	5.53451	2.2315	1.78913	2.87048	6.63552	0.648806	3.33251		0.688128	3.94199	1.16982	1.80879	1.43524	2.5559	2.60506	1.84811	2.69353	1.63185	1.44507	0.796262	0.668467	1.80879	2.44777	3.05725	5.02333	3.14573	3.20471	0.678298	2.3593
5.65248	2.34947	3.06709	2.76234	8.36567	0.943718	6.49789	1.37626	3.50945	2.87048	5.00367	2.84099	1.42541	2.61489	1.69083	6.2718	4.11894	4.06979	5.48536	0.73728	1.67117		2.1332	5.98671	3.31284	1.50405	2.34947	1.57286	3.01793	1.41558	2.42811	1.98574	1.36643	1.54337	0.707789	1.07151	2.24133	2.2315	2.33963	2.24133	0.855245	0.855245	2.11354
2.24133	1.76947	4.00097	2.24133	7.83483	1.24846	5.07249	2.30031	2.51658	2.0054	2.38879	5.25926	1.62202	3.12607	2.38879	6.60603	2.64438	1.65151	4.45317	1.63185	7.11721		0.874906	2.39862	5.57384	1.21897	1.08134	0.629146	4.26639	1.27795	2.71319	4.45317	2.82132	1.70066	1.0027	0.74711	1.4549	1.25829	2.06438	1.42541	3.22437	1.85795	2.12337
6.67484	3.34234	2.89997	5.50502	12.4748	1.72032	8.52296	2.31014	2.01523	1.43524	4.33521	4.29589	0.678298	2.29048	7.51042	3.34234	1.42541	2.74268	3.76504	2.0054	4.83656		1.01253	2.3593	3.11624	2.07421	1.43524	1.95625	3.49962	1.34676	2.86065	1.43524	5.20028	1.10101	1.35659	3.60776	0.766771	3.73555	3.38166	1.78913	1.59252	3.80437	1.99557
2.61489	4.9152	3.69623	3.94199	3.2342	2.69353	3.72572	1.35659	4.17792	2.4576	1.17965	2.3593	1.1305	2.86065	4.41385	4.67927	1.52371	2.71319	4.1386	1.83828	1.44507		1.65151	2.85082	2.89997	3.54877	2.81149	2.10371	3.50945	0.815923	1.95625	3.01793	1.57286	1.35659	1.56303	1.78913	2.9098	2.47726	5.53451	2.51658	1.2288	2.57557	3.19488
2.89997	1.35659	3.74538	3.07692	4.15826	1.95625	2.5559	1.95625	2.40845	3.02776	1.15016	3.09658	0.73728	0.99287	2.46743	6.31112	3.74538	9.44701	1.03219	0.806093	2.782		1.88744	2.47726	4.55147	2.31997	0.806093	0.98304	2.67387	1.87761	3.69623	3.88301	1.29761	1.3271	1.78913	1.28778	1.48439	3.86335	1.24846	4.04029	2.28065	2.01523	4.96435
2.05455	9.89921	2.11354	5.98671	5.64265	1.62202	10.6758	1.66134	4.33521	3.07692	1.07151	6.09485	1.4549	1.12067	3.1359	3.66674	3.32267	3.20471	3.09658	1.2288	6.60603		1.07151	6.15383	1.0027	1.36643	1.75964	0.658637	2.36913	1.87761	1.89727	2.96878	3.19488	2.34947	0.766771	1.15999	0.933888	2.84099	3.59793	1.98574	0.815923	0.353894	1.25829
1.59252	4.06979	1.85795	2.2315	2.3298	2.03489	6.73382	1.31727	1.91693	1.87761	1.09117	5.25926	1.08134	1.95625	7.02874	8.7294	1.47456	1.66134	1.61219	2.60506	3.50945		3.12607	1.80879	4.05996	1.83828	1.91693	2.0054	2.17252	1.69083	1.30744	1.24846	2.18235	1.66134	1.30744	1.92676	0.98304	2.62472	1.56303	2.26099	2.40845	0.73728	3.10641
2.52641	4.5908	2.67387	1.73015	4.44334	2.31014	6.8223	1.56303	6.77315	3.37183	3.86335	1.25829	1.5532	3.16539	2.53624	3.84369	3.52911	6.89111	3.90267	1.66134	1.7793		0.874906	2.60506	3.41115	3.11624	2.12337	1.25829	1.58269	1.49422	1.97591	3.56844	1.62202	1.61219	1.46473	1.08134	1.25829	6.74365	2.62472	3.72572	0.73728	1.91693	6.66501
1.48439	5.6918	1.87761	2.22167	3.03759	1.95625	2.65421	2.53624	1.05185	3.72572	1.79896	2.73285	1.12067	2.10371	4.72842	2.42811	9.26024	2.2315	6.18332	1.56303	3.5881		0.806093	0.97321	1.54337	1.11084	1.76947	1.29761	4.76774	1.39592	1.83828	2.25116	1.0027	0.835584	1.49422	2.09388	1.01253	3.33251	6.28163	4.82673	2.82132	2.06438	4.67927
3.99114	8.90634	4.463	1.76947	2.47726	2.40845	6.16366	1.46473	2.08405	1.59252	2.17252	2.31014	0.756941	1.97591	4.87588	1.26812	3.71589	3.66674	2.52641	2.06438	2.2315		1.16982	3.47013	4.87588	4.44334	1.73015	1.49422	1.63185	0.933888	1.47456	1.43524	0.835584	0.884736	1.1305	0.697958	1.26812	3.41115	1.42541	3.64708	2.67387	1.78913	4.80707
1.35659	2.22167	5.95722	2.04472	7.70703	1.9071	3.40132	1.35659	0.963379	1.36643	2.01523	1.79896	1.01253	1.10101	1.73998	4.04029	1.1305	1.93659	1.69083	4.08945	1.80879		0.98304	1.48439	7.01891	4.20741	2.33963	1.66134	1.15016	1.76947	1.69083	2.53624	4.19758	1.76947	0.924058	1.52371	2.5559	7.94296	3.25386	3.21454	0.963379	0.865075	1.57286
1.70066	2.21184	5.02333	3.88301	6.75349	1.43524	5.26909	1.25829	1.5532	2.20201	1.92676	2.39862	1.43524	2.54607	2.88031	2.1332	4.70876	11.4131	4.30572	2.0054	2.18235		3.10641	5.86875	4.60063	2.30031	1.99557	1.73998	1.02236	2.74268	3.45047	2.02506	2.0054	0.904397	1.15999	1.97591	1.81862	4.86605	0.855245	3.09658	2.36913	1.19931	1.50405
2.83115	2.30031	5.67214	4.04029	11.0592	2.40845	6.25213	2.29048	1.58269	2.41828	1.29761	2.27082	2.30031	2.46743	3.61759	4.06979	1.64168	1.14033	1.38609	1.79896	4.08945		2.94912	1.96608	2.69353	1.37626	0.72745	1.58269	3.07692	0.904397	1.08134	1.25829	1.54337	1.33693	1.33693	2.39862	3.33251	4.30572	2.89997	2.11354	1.14033	2.5854	1.41558
3.26369	1.64168	3.11624	3.77487	6.28163	2.61489	2.36913	3.06709	1.95625	1.38609	1.71049	2.3298	0.865075	1.27795	2.26099	3.42098	3.49962	6.40942	3.18505	2.0054	3.11624		1.30744	3.05725	1.82845	0.815923	1.49422	1.40575	4.44334	1.02236	1.94642	1.21897	1.58269	1.58269	0.904397	4.33521	1.37626	1.1305	4.3647	2.77217	1.92676	1.69083	2.89014
3.35217	3.50945	5.80977	6.33078	2.65421	1.7793	2.86065	1.04202	3.82403	2.19218	3.08675	4.35487	1.05185	3.62742	5.61316	2.4576	4.62029	7.25483	3.63725	2.9098	2.16269		2.04472	5.61316	1.84811	1.87761	0.806093	1.65151	5.73112	2.17252	1.88744	1.3271	2.57557	1.4549	2.42811	0.943718	1.51388	4.57114	6.93043	3.06709	1.72032	3.39149	3.93216
2.24133	6.45857	3.37183	4.93486	1.65151	1.21897	5.94739	0.914227	1.52371	0.924058	0.776602	3.77487	0.648806	5.45587	1.50405	6.11451	5.93756	7.08772	2.48709	2.15286	2.62472		1.57286	3.05725	1.27795	6.94026	1.01253	1.73998	2.94912	1.35659	1.62202	0.884736	1.97591	1.14033	1.20914	1.25829	2.17252	4.35487	4.51215	2.07421	2.07421	0.924058	6.22264
1.60235	4.89554	1.27795	4.53181	2.9098	1.96608	2.21184	1.35659	1.09117	1.4549	3.96165	2.86065	1.11084	2.88031	1.39592	1.63185	3.30301	4.97418	3.50945	1.40575	7.94296		0.825754	2.59523	2.44777	6.06536	1.78913	2.18235	3.55861	2.70336	1.08134	0.933888	2.28065	0.589824	1.83828	1.17965	2.25116	5.31825	1.5532	5.67214	1.69083	3.40132	8.73922
3.77487	1.94642	3.28335	1.20914	7.41212	3.01793	4.69893	1.37626	0.924058	1.52371	1.91693	1.93659	0.668467	1.42541	3.04742	1.49422	3.05725	1.12067	5.50502	1.94642	3.38166		1.97591	4.35487	1.63185	1.40575	2.3298	0.756941	2.14303	1.16982	1.54337	1.33693	0.99287	1.71049	1.15016	3.31284	1.16982	6.4684	2.36913	5.95722	1.52371	2.0054	1.38609
5.32808	1.88744	2.52641	2.29048	4.19758	1.64168	1.41558	3.12607	2.46743	2.28065	1.57286	4.34504	1.15999	1.15999	2.3593	6.6945	6.36027	7.93313	2.02506	1.62202	2.39862		1.83828	2.63455	1.56303	1.60235	0.865075	1.66134	3.32267	1.03219	1.08134	1.15999	2.62472	1.93659	1.7793	1.34676	2.9098	4.30572	1.35659	4.18775	2.22167	1.99557	2.99827
3.09658	3.97148	5.16096	5.45587	5.6918	3.84369	1.41558	4.04029	0.884736	1.97591	2.10371	4.82673	1.46473	5.07249	2.89997	3.29318	3.81419	4.14843	2.29048	1.41558	4.14843		0.766771	3.55861	2.01523	3.07692	2.89014	1.16982	2.782	0.717619	1.25829	0.776602	0.815923	2.4576	1.36643	3.62742	0.953549	4.90537	2.98844	1.88744	1.59252	1.82845	2.31014
2.40845	2.14303	4.63995	4.88571	2.70336	2.47726	4.83656	0.806093	2.83115	0.963379	1.29761	3.94199	1.12067	2.12337	5.88841	6.55688	4.52198	7.57924	8.94566	1.76947	1.79896		3.63725	1.95625	2.36913	2.34947	2.63455	1.09117	1.47456	1.20914	1.31727	1.01253	1.17965	0.933888	1.69083	1.27795	3.56844	4.39419	5.75078	2.46743	1.86778	2.25116	5.43621
4.66944	3.5881	2.0054	5.22977	1.33693	2.31997	4.44334	1.03219	3.66674	1.74981	1.60235	6.76332	2.06438	3.45047	0.904397	4.62029	6.48806	3.74538	6.99925	2.0054	2.64438		0.756941	3.08675	4.72842	1.50405	1.30744	2.89014	5.12164	0.99287	1.33693	0.865075	1.0027	1.1305	2.99827	0.914227	1.87761	2.10371	3.71589	1.85795	1.97591	2.74268	9.85989
3.75521	13.2907	1.43524	4.63995	6.01621	4.27622	4.84639	1.44507	1.23863	2.92946	6.76332	3.44064	1.35659	1.64168	2.67387	7.53009	3.05725	1.7793	4.96435	0.914227	5.93756		1.51388	3.7847	2.50675	4.08945	1.76947	2.12337	2.77217	1.98574	1.3271	0.953549	1.12067	1.71049	1.49422	1.16982	3.81419	5.68197	3.45047	2.87048	2.89997	1.96608	1.94642
2.21184	1.86778	4.53181	3.96165	5.63282	1.27795	2.3298	1.84811	1.14033	1.44507	5.20028	4.45317	1.42541	1.23863	1.49422	2.83115	2.49692	1.88744	2.14303	1.82845	7.2745		1.27795	2.83115	3.26369	1.29761	0.97321	2.10371	4.6891	2.17252	1.89727	2.27082	1.1305	2.82132	0.835584	0.904397	0.963379	4.05013	3.28335	2.63455	1.72032	1.39592	0.796262
2.97861	2.81149	6.49789	3.59793	3.84369	1.58269	2.98844	2.05455	2.24133	4.14843	3.54877	4.57114	1.34676	1.12067	8.1494	1.69083	5.043	5.78027	3.04742	1.48439	0.924058		1.41558	4.12877	3.35217	2.30031	1.06168	2.26099	2.03489	1.57286	1.99557	2.26099	0.98304	1.48439	1.43524	1.50405	3.2342	1.95625	2.34947	4.40402	1.56303	1.61219	2.59523
3.47996	2.09388	1.62202	3.12607	6.5962	2.3298	1.80879	1.78913	6.144	3.39149	1.3271	1.84811	1.48439	2.04472	4.66944	1.73998	3.16539	8.83753	1.33693	2.12337	1.47456		1.60235	1.67117	1.5532	1.03219	4.26639	0.697958	1.11084	2.1332	2.07421	1.75964	1.76947	1.15999	2.79183	0.99287	1.67117	3.49962	1.96608	5.09215	3.32267	1.54337	1.74981
5.50502	3.81419	6.70433	1.49422	2.31014	0.579994	1.64168	1.42541	2.62472	2.94912	1.3271	1.18948	0.403046	1.12067	8.96532	2.97861	2.65421	6.96975	2.73285	1.83828	1.54337		2.08405	2.04472	1.42541	4.94469	0.717619	1.27795	1.19931	2.33963	1.89727	1.88744	1.24846	1.2288	1.3271	2.31997	1.37626	1.25829	3.2342	3.61759	3.34234	1.66134	4.73825
3.15556	4.6891	11.5999	1.88744	3.16539	0.99287	4.20741	1.95625	2.39862	2.83115	2.89014	2.11354	1.0027	3.05725	1.46473	3.01793	3.31284	6.43891	1.681	1.75964	6.05553		1.02236	2.59523	2.4576	1.71049	2.66404	1.26812	5.95722	1.58269	2.77217	2.40845	1.63185	1.03219	1.61219	0.776602	1.5532	2.5854	2.12337	2.96878	3.89284	1.96608	1.24846
2.95895	4.53181	2.24133	4.84639	1.84811	1.4549	0.914227	1.31727	0.845414	2.63455	2.50675	5.40672	0.589824	2.38879	12.8287	2.14303	1.47456	3.47013	2.40845	1.66134	3.30301		1.56303	4.08945	2.79183	2.41828	3.95182	2.52641	1.99557	1.25829	2.89014	2.15286	2.31014	0.629146	0.73728	1.98574	1.10101	3.69623	3.03759	2.15286	2.80166	1.01253	2.87048
3.97148	3.17522	1.94642	1.10101	5.76061	2.51658	9.8304	2.39862	1.59252	4.97418	1.20914	1.78913	1.17965	1.74981	5.85892	5.31825	1.43524	4.25656	1.46473	3.53894	4.92503		1.4549	2.5854	4.00097	2.89997	0.953549	2.04472	2.05455	0.471859	2.80166	2.87048	1.04202	1.33693	2.21184	3.39149	1.07151	4.69893	2.07421	1.2288	2.25116	3.362	3.04742
1.67117	1.41558	3.01793	2.71319	5.13147	1.87761	2.04472	2.33963	3.77487	1.63185	1.61219	1.88744	1.08134	2.06438	3.19488	4.72842	3.83386	2.74268	3.43081	2.01523	4.35487		0.845414	2.40845	3.41115	3.362	2.17252	1.1305	2.38879	0.97321	1.53354	1.83828	0.894566	1.50405	2.19218	1.15999	1.0027	6.55688	1.1305	3.38166	2.09388	1.87761	7.15653
1.79896	4.16809	5.57384	2.03489	5.29859	1.3271	7.83483	1.1305	2.42811	1.76947	1.03219	3.5881	0.72745	6.33078	1.31727	1.12067	6.144	11.3836	1.2288	1.71049	4.05996		2.95895	0.98304	4.38436	2.26099	1.65151	2.06438	2.46743	0.884736	1.43524	2.34947	0.953549	3.27352	1.36643	1.38609	1.20914	4.10911	3.56844	2.24133	1.99557	2.04472	3.38166
1.30744	2.40845	3.69623	5.87858	5.80977	3.26369	1.9071	1.41558	2.79183	3.22437	1.1305	2.56573	2.31014	2.50675	8.12974	3.6864	2.95895	6.06536	1.29761	1.06168	3.06709		2.43794	1.75964	2.48709	1.25829	5.68197	1.03219	2.93929	1.19931	0.98304	1.33693	0.99287	1.25829	0.953549	1.43524	2.15286	1.5532	1.58269	2.2315	2.33963	1.76947	1.42541
5.043	2.04472	1.31727	0.98304	1.76947	1.84811	0.776602	0.874906	4.25656	1.71049	6.66501	4.41385	1.03219	2.04472	1.73998	3.77487	4.11894	3.82403	6.29146	1.67117	3.88301		1.41558	4.99384	3.27352	5.51485	7.65788	1.1305	1.72032	1.10101	1.65151	0.845414	1.14033	1.5532	1.31727	1.03219	0.756941	2.37896	1.50405	1.08134	1.70066	1.54337	7.2745
4.90537	9.51583	8.74906	4.92503	3.61759	1.05185	2.03489	1.44507	2.59523	3.45047	1.60235	2.02506	1.70066	1.95625	1.83828	3.62742	2.14303	3.61759	3.37183	1.60235	4.34504		3.1359	5.80977	4.02063	4.18775	0.776602	1.96608	3.20471	1.0027	3.17522	1.19931	1.17965	2.20201	1.43524	1.31727	2.80166	4.21724	3.22437	1.17965	0.963379	0.99287	3.73555
2.06438	4.61046	3.14573	4.64978	8.39516	1.67117	5.08232	1.61219	3.39149	0.894566	1.08134	1.57286	1.24846	1.85795	5.20028	2.63455	5.32808	1.18948	3.33251	2.31997	2.57557		1.08134	3.60776	2.34947	3.50945	2.20201	1.59252	3.74538	0.707789	1.71049	1.29761	3.49962	1.9071	1.05185	2.11354	1.28778	2.26099	1.30744	2.17252	0.786432	2.66404	1.24846
5.56401	2.57557	5.39689	2.04472	2.88031	1.4549	4.9152	0.914227	3.01793	4.1386	0.99287	4.8169	1.70066	2.3298	2.37896	3.1359	4.30572	2.31997	8.02161	1.33693	1.17965		0.99287	0.776602	6.58637	1.72032	1.65151	1.78913	2.02506	0.412877	1.26812	1.7793	1.07151	1.61219	0.99287	1.12067	2.54607	2.93929	5.27893	4.03046	1.67117	2.0054	1.36643
1.99557	3.30301	2.95895	4.35487	2.3298	1.46473	1.63185	2.26099	1.17965	1.12067	1.01253	4.07962	1.40575	1.92676	1.15016	1.72032	2.27082	5.2396	8.86702	1.20914	1.71049		0.924058	2.11354	3.56844	1.75964	1.21897	0.963379	2.20201	1.05185	2.18235	1.91693	3.87318	2.22167	1.62202	2.5559	0.707789	3.32267	3.62742	1.74981	3.02776	2.63455	0.806093
3.02776	2.782	4.12877	1.33693	2.59523	1.66134	3.82403	1.76947	1.30744	0.874906	1.36643	3.81419	1.0027	1.53354	1.21897	3.64708	1.9071	6.85179	4.99384	2.52641	3.39149		1.59252	1.93659	2.56573	1.95625	1.99557	1.91693	3.94199	1.02236	1.73015	3.60776	1.96608	1.14033	1.41558	0.963379	3.15556	6.63552	0.766771	2.28065	0.914227	2.21184	1.99557
3.03759	7.25483	3.1359	2.99827	7.43178	2.42811	8.12974	2.02506	1.88744	1.29761	1.17965	1.78913	1.51388	2.49692	2.70336	1.56303	4.04029	3.6864	0.99287	0.74711	5.32808		1.10101	2.29048	6.144	4.63012	1.50405	2.5559	5.1413	1.26812	2.03489	5.08232	1.681	1.86778	1.59252	1.38609	1.12067	3.12607	1.03219	2.1332	0.776602	1.4549	6.62569
3.25386	3.15556	6.30129	2.15286	3.01793	1.61219	2.25116	2.79183	5.54434	3.82403	2.16269	1.09117	0.304742	2.5559	3.38166	3.99114	6.30129	4.58097	4.65961	0.884736	2.84099		1.56303	3.76504	2.62472	1.07151	3.51928	1.25829	2.5559	1.5532	2.24133	3.07692	1.79896	1.19931	1.05185	1.53354	1.58269	4.55147	1.02236	2.04472	2.12337	1.98574	3.34234
4.83656	5.38706	2.26099	1.88744	3.33251	1.63185	3.85352	1.35659	2.27082	2.28065	0.953549	3.97148	0.97321	1.93659	3.59793	2.6837	5.21994	2.01523	9.44701	3.14573	7.06806		1.81862	1.12067	1.78913	1.5532	2.01523	1.76947	3.57827	1.0027	2.96878	1.46473	1.04202	0.73728	1.78913	2.0054	1.56303	6.68467	3.55861	0.904397	1.59252	2.6837	1.97591
2.81149	1.23863	4.63012	1.85795	4.89554	3.53894	7.1467	2.12337	2.22167	1.52371	1.36643	2.76234	0.97321	1.10101	11.0592	4.48266	12.1405	5.3674	3.37183	1.21897	4.31555		1.98574	7.15653	2.3298	1.52371	3.11624	2.11354	2.07421	2.70336	1.2288	1.19931	1.50405	1.51388	2.22167	2.70336	1.79896	3.59793	2.2315	1.58269	1.52371	2.31997	3.54877
2.67387	7.80534	3.37183	1.83828	6.2423	1.1305	2.05455	1.15016	2.43794	3.41115	2.11354	5.48536	0.865075	2.16269	2.05455	3.69623	7.65788	1.16982	4.76774	1.27795	6.50772		1.0027	5.02333	4.37453	1.82845	1.42541	1.31727	2.07421	0.953549	2.40845	2.97861	2.9098	1.54337	1.93659	2.74268	0.855245	4.22707	3.90267	2.29048	0.796262	0.707789	1.21897
1.88744	3.11624	2.82132	1.82845	2.03489	2.21184	3.26369	1.50405	2.27082	1.01253	1.33693	3.63725	0.953549	5.8196	1.78913	2.94912	9.91887	4.94469	13.8609	1.51388	3.71589		1.09117	2.10371	1.33693	2.51658	2.5559	1.3271	3.05725	1.48439	3.25386	4.6891	2.31014	2.31997	0.98304	2.69353	1.50405	4.5908	1.83828	3.52911	1.10101	1.0027	1.17965
1.27795	5.25926	3.47996	2.1332	5.42638	2.79183	7.48093	1.30744	1.02236	4.25656	1.64168	1.40575	0.74711	1.41558	2.62472	2.71319	5.7901	3.50945	5.07249	3.87318	4.97418		1.60235	3.86335	2.0054	1.60235	1.47456	2.53624	1.23863	1.3271	1.18948	2.06438	2.3593	2.66404	1.91693	1.15999	0.953549	6.17349	0.99287	1.2288	1.76947	3.08675	1.73998
2.20201	2.3298	2.71319	3.04742	6.8223	2.04472	5.10198	1.20914	1.7793	2.62472	2.29048	3.03759	0.412877	3.37183	8.2772	3.05725	6.87145	1.73998	6.6945	2.18235	10.489		1.47456	4.42368	2.94912	1.62202	1.87761	1.681	5.18062	1.64168	2.60506	3.65691	1.42541	1.5532	1.07151	2.782	2.61489	1.24846	3.88301	2.89997	2.03489	1.25829	2.19218
1.72032	2.69353	4.84639	3.74538	1.39592	0.98304	1.05185	1.66134	1.92676	1.81862	1.16982	3.20471	1.70066	1.681	5.64265	4.45317	3.47013	6.0457	2.67387	0.815923	2.30031		0.383386	1.7793	5.41655	4.02063	2.11354	0.74711	8.7294	0.99287	2.89997	1.79896	5.043	3.72572	1.14033	1.23863	1.48439	3.08675	3.50945	1.75964	2.06438	1.27795	2.69353
3.65691	1.7793	2.66404	4.62029	5.74095	2.91963	4.2369	1.31727	2.08405	3.33251	2.59523	2.65421	1.60235	1.64168	3.66674	2.38879	4.35487	2.39862	2.17252	2.31014	1.38609		1.88744	4.22707	3.11624	2.16269	3.63725	1.31727	3.30301	1.92676	1.93659	1.94642	1.81862	1.06168	1.7793	1.62202	1.93659	3.20471	1.80879	0.72745	1.31727	1.85795	1.19931
2.19218	3.06709	5.39689	1.93659	1.37626	2.11354	1.19931	2.07421	1.88744	4.39419	3.44064	2.0054	1.0027	1.88744	2.0054	3.54877	6.60603	4.07962	6.39959	2.0054	4.29589		0.953549	2.0054	3.34234	2.22167	3.39149	0.668467	2.76234	1.86778	1.12067	1.84811	1.51388	2.10371	0.874906	2.61489	2.25116	4.04029	7.22534	1.73015	3.22437	0.756941	2.76234
2.65421	5.56401	3.37183	2.29048	3.63725	1.62202	2.37896	1.12067	3.19488	1.15016	2.80166	1.50405	1.57286	2.17252	3.17522	2.84099	1.95625	2.72302	5.56401	2.782	7.19585		2.6837	1.50405	4.05996	1.14033	1.23863	1.0027	4.94469	1.21897	1.08134	2.08405	1.64168	1.35659	0.72745	1.97591	1.80879	2.11354	1.95625	1.2288	2.87048	0.393216	2.63455
4.84639	3.49962	1.92676	4.85622	1.42541	1.15016	10.9019	0.855245	2.82132	2.34947	0.766771	2.77217	0.638976	1.16982	4.37453	11.8358	2.57557	1.7793	5.25926	2.09388	1.98574		0.756941	9.91887	2.85082	7.32365	1.51388	0.953549	3.18505	0.74711	2.12337	1.01253	3.59793	2.44777	1.73998	0.874906	0.855245	1.28778	6.67484	1.21897	2.82132	2.0054	2.88031
1.50405	7.51042	2.3298	4.04029	2.96878	3.84369	0.98304	1.59252	0.894566	1.46473	1.4549	1.70066	0.412877	8.61143	4.24673	4.35487	3.01793	2.64438	2.59523	1.15999	4.26639		0.825754	4.32538	3.73555	3.86335	1.67117	0.678298	2.59523	1.98574	1.40575	2.15286	4.35487	1.56303	0.845414	2.06438	1.33693	2.43794	1.91693	1.62202	1.57286	0.668467	4.09928
2.25116	1.69083	5.00367	1.98574	3.362	1.64168	1.53354	2.52641	1.17965	1.75964	1.64168	1.07151	1.39592	2.56573	1.91693	3.02776	2.07421	2.19218	4.28605	3.43081	3.07692		0.865075	1.40575	2.3298	3.66674	3.53894	1.28778	2.73285	1.86778	1.24846	2.38879	1.06168	2.3298	1.41558	0.884736	2.47726	3.67657	1.72032	2.93929	1.53354	1.73015	3.55861
3.24403	4.04029	5.2396	1.99557	2.82132	1.14033	5.43621	2.53624	2.03489	3.03759	2.05455	1.09117	1.23863	3.02776	2.88031	5.00367	3.73555	5.49519	1.98574	1.53354	3.10641		0.796262	1.63185	1.65151	4.45317	0.914227	2.05455	3.92233	1.29761	1.37626	0.98304	1.24846	0.74711	1.47456	0.855245	1.63185	4.06979	1.18948	9.88938	3.74538	3.12607	3.27352
3.25386	3.08675	4.44334	3.66674	2.88031	3.15556	2.82132	3.34234	1.72032	1.9071	2.11354	1.1305	0.324403	5.45587	3.71589	8.45414	2.20201	1.89727	1.39592	2.87048	7.79551		2.43794	4.26639	1.9071	1.21897	1.681	0.756941	3.62742	1.30744	1.30744	2.02506	1.99557	1.39592	1.18948	1.33693	3.0081	1.49422	1.18948	3.24403	0.806093	1.94642	2.49692
2.85082	9.85006	1.38609	2.5854	3.21454	1.49422	1.17965	1.03219	1.19931	2.87048	1.01253	1.73998	0.344064	3.56844	8.41482	4.08945	2.94912	3.92233	4.82673	1.85795	4.03046		1.71049	1.7793	2.28065	2.3298	2.33963	0.99287	3.42098	0.74711	2.07421	1.14033	0.776602	1.82845	0.717619	3.96165	3.40132	6.71416	3.60776	1.60235	3.62742	3.71589	3.90267
3.5881	5.95722	1.81862	2.76234	7.38263	2.1332	6.3701	0.943718	0.943718	2.10371	2.80166	5.40672	2.2315	3.12607	3.49962	0.845414	9.02431	2.08405	4.84639	3.56844	5.93756		0.756941	9.33888	1.7793	2.47726	0.953549	1.04202	2.4576	0.806093	2.40845	6.11451	1.79896	1.50405	1.48439	1.07151	4.61046	3.26369	1.80879	12.3371	1.82845	1.37626	1.93659
6.09485	2.97861	4.25656	1.681	7.91347	4.70876	5.52468	2.04472	2.82132	4.21724	1.12067	3.7847	1.49422	2.5559	2.11354	4.55147	2.14303	2.2315	5.72129	2.60506	3.18505		1.82845	2.10371	2.08405	3.43081	2.04472	2.61489	3.88301	0.904397	1.4549	3.24403	1.89727	1.53354	1.5532	2.5559	1.70066	5.8196	4.24673	2.34947	1.21897	1.20914	2.56573
3.29318	5.00367	3.49962	1.52371	6.97958	1.47456	2.31997	1.02236	1.12067	2.01523	1.15016	2.89997	0.825754	2.4576	7.36297	6.70433	4.39419	2.01523	1.58269	1.88744	6.6945		1.75964	1.30744	2.49692	2.19218	1.01253	1.28778	2.25116	1.34676	1.86778	4.33521	1.43524	1.49422	1.04202	2.44777	1.04202	0.786432	1.73015	6.74365	3.19488	3.19488	5.88841
2.83115	8.86702	1.86778	1.39592	5.17079	1.3271	1.08134	2.27082	1.17965	3.52911	2.74268	2.97861	0.294912	2.53624	4.15826	3.40132	6.97958	5.56401	5.78027	1.15999	2.72302		1.94642	4.6891	4.35487	2.91963	1.99557	1.76947	3.64708	2.41828	2.71319	2.54607	1.21897	1.50405	1.0027	2.18235	1.75964	4.5908	0.894566	5.72129	2.37896	3.14573	9.80091
1.40575	1.80879	4.50232	1.89727	2.57557	1.78913	3.08675	1.98574	3.14573	2.18235	1.15016	1.67117	0.373555	3.82403	3.41115	7.63822	2.87048	5.34774	2.14303	2.53624	1.66134		0.678298	4.42368	5.92773	2.09388	1.50405	0.99287	5.05283	0.638976	1.79896	1.19931	1.9071	1.76947	2.01523	2.22167	1.76947	7.51042	1.37626	5.40672	1.59252	1.43524	11.1673
2.6837	2.87048	2.17252	2.48709	4.41385	1.54337	1.38609	2.31997	1.2288	3.52911	1.70066	3.12607	2.01523	2.76234	2.41828	2.42811	1.78913	3.29318	2.51658	0.697958	6.89111		4.50232	2.40845	5.12164	5.60333	4.24673	3.04742	6.2423	0.953549	0.99287	2.04472	1.41558	1.03219	1.75964	0.953549	0.756941	2.88031	1.51388	8.61143	1.81862	1.39592	4.6891
3.20471	4.5908	1.36643	1.40575	8.07076	1.67117	5.22977	3.62742	1.09117	1.81862	1.04202	4.53181	0.72745	1.3271	4.45317	3.99114	2.39862	4.30572	4.97418	0.904397	2.59523		1.18948	1.84811	2.19218	2.65421	3.09658	1.54337	2.28065	0.688128	3.55861	2.70336	5.90807	4.04029	0.963379	2.29048	1.3271	1.65151	3.74538	1.9071	1.88744	0.717619	3.34234
1.19931	1.64168	4.15826	3.4603	4.55147	1.03219	1.64168	1.46473	4.73825	9.13244	2.24133	1.69083	0.73728	1.41558	1.87761	4.21724	2.4576	2.96878	4.85622	1.67117	10.0074		0.776602	1.7793	3.39149	1.26812	3.25386	2.21184	2.74268	1.10101	1.09117	2.08405	1.94642	1.59252	1.31727	1.35659	2.56573	1.74981	3.32267	4.99384	2.782	2.64438	4.38436
2.57557	2.12337	1.69083	2.76234	1.87761	1.57286	2.72302	2.20201	0.99287	5.80977	1.86778	3.40132	0.865075	1.04202	2.03489	3.50945	2.64438	3.18505	2.2315	2.5854	2.64438		1.16982	1.46473	2.15286	3.03759	1.37626	2.6837	1.18948	1.08134	1.53354	2.82132	2.07421	2.74268	0.815923	1.4549	0.707789	3.0081	1.44507	5.89824	1.85795	0.756941	3.76504
1.38609	5.72129	1.50405	3.86335	3.92233	1.26812	2.69353	1.681	2.54607	2.50675	0.953549	1.48439	1.20914	1.57286	1.4549	5.54434	4.15826	3.55861	4.08945	1.28778	0.786432		2.09388	2.73285	1.06168	1.98574	0.72745	1.97591	2.3593	1.44507	2.1332	1.72032	1.09117	1.53354	0.835584	1.23863	2.95895	2.0054	3.55861	3.48979	3.32267	1.25829	3.85352
2.46743	4.60063	1.9071	3.05725	5.24943	2.12337	1.54337	1.99557	1.53354	3.05725	1.73015	4.29589	0.72745	2.91963	7.0484	6.09485	2.25116	2.57557	4.49249	0.99287	3.31284		0.756941	1.34676	3.08675	4.20741	2.46743	1.85795	2.64438	2.12337	3.05725	1.93659	2.11354	2.14303	1.43524	1.5532	3.67657	1.04202	6.53722	4.37453	3.83386	0.74711	4.88571
5.26909	3.81419	1.23863	1.84811	6.57654	1.37626	1.35659	1.81862	1.49422	1.63185	5.34774	1.65151	1.01253	2.0054	6.47823	2.50675	3.53894	7.49076	2.22167	2.06438	1.49422		3.21454	2.28065	1.73015	1.96608	1.99557	0.953549	0.796262	0.924058	2.39862	1.53354	3.93216	1.43524	1.87761	1.04202	2.9098	2.08405	2.46743	4.05013	2.61489	0.835584	3.25386
3.22437	5.09215	4.43351	4.31555	4.39419	2.52641	3.72572	1.17965	1.51388	2.40845	1.18948	5.24943	1.72032	2.83115	1.09117	2.03489	3.37183	5.71146	3.84369	0.619315	2.49692		1.62202	9.89921	4.34504	2.1332	5.1413	1.74981	1.46473	1.31727	2.25116	1.80879	3.48979	3.4603	2.72302	0.953549	3.90267	4.0108	1.78913	7.21551	2.99827	1.4549	1.71049
5.17079	3.99114	1.76947	4.27622	2.87048	1.29761	0.796262	1.92676	2.72302	1.681	1.92676	2.94912	1.02236	1.43524	4.51215	3.19488	1.80879	4.80707	2.09388	1.0027	3.57827		1.84811	3.99114	1.29761	1.70066	5.42638	1.79896	4.47283	1.03219	2.04472	1.24846	2.51658	1.50405	0.904397	1.02236	3.17522	1.28778	2.16269	4.37453	2.71319	0.629146	3.20471
5.90807	7.64805	1.18948	4.41385	6.3701	1.1305	7.20568	1.16982	1.36643	4.6891	1.49422	3.53894	0.766771	1.7793	1.681	3.62742	2.11354	2.87048	4.10911	3.1359	5.5935		1.09117	4.57114	3.34234	1.89727	2.30031	1.39592	1.61219	0.629146	0.904397	1.34676	0.796262	1.66134	0.668467	1.21897	1.84811	4.72842	5.82943	1.80879	1.08134	0.688128	5.16096
1.29761	2.11354	1.89727	2.86065	5.31825	1.92676	1.91693	1.29761	0.963379	3.42098	3.83386	2.72302	1.16982	1.01253	2.42811	1.21897	2.75251	1.87761	10.4989	1.39592	6.20298		1.53354	2.37896	2.43794	2.26099	1.46473	1.1305	1.57286	2.38879	2.19218	1.99557	5.21011	4.22707	1.16982	2.69353	0.894566	1.14033	1.62202	2.85082	2.03489	2.2315	3.17522
2.15286	3.04742	7.86432	2.63455	2.67387	0.963379	4.8169	2.89997	1.07151	0.953549	0.924058	2.48709	0.98304	1.06168	3.96165	2.63455	1.84811	2.38879	2.17252	1.82845	16.4561		1.38609	1.59252	3.62742	2.17252	1.15999	1.62202	2.18235	0.678298	2.06438	0.99287	3.45047	1.73015	2.06438	0.855245	0.648806	3.6864	1.85795	3.4603	2.3298	0.658637	5.043
2.75251	1.97591	2.47726	1.49422	8.08059	2.19218	1.03219	1.38609	2.21184	3.52911	1.11084	4.71859	1.01253	1.73015	7.99212	1.89727	2.93929	3.35217	2.6837	2.67387	5.94739		0.845414	1.71049	1.5532	1.58269	1.04202	1.17965	2.47726	0.668467	2.02506	1.82845	2.16269	2.2315	1.21897	1.83828	2.89014	2.28065	1.67117	1.30744	2.25116	0.865075	1.91693
1.26812	2.08405	1.81862	2.04472	4.98401	0.796262	3.38166	0.933888	3.44064	2.46743	2.74268	3.2342	1.3271	0.943718	6.07519	7.19585	2.84099	2.29048	3.20471	2.30031	1.12067		1.30744	5.83926	4.65961	3.86335	1.58269	0.74711	1.80879	2.26099	1.40575	1.59252	1.36643	1.88744	0.766771	1.08134	1.11084	1.38609	3.38166	4.56131	1.19931	2.02506	4.44334
3.98131	9.19142	5.24943	1.94642	5.48536	1.01253	5.34774	1.29761	1.85795	7.03857	1.50405	2.33963	0.835584	3.0081	7.03857	4.0108	2.54607	1.56303	6.57654	1.53354	6.70433		0.72745	3.06709	1.84811	1.29761	1.39592	1.38609	2.5559	0.786432	1.4549	1.36643	1.15016	0.894566	1.78913	1.33693	1.91693	3.70606	1.31727	2.59523	3.52911	2.61489	2.18235
5.34774	7.08772	2.54607	5.62299	1.75964	2.21184	2.02506	1.35659	1.99557	2.02506	1.01253	4.10911	1.47456	2.2315	3.60776	6.02604	2.59523	1.92676	4.58097	1.86778	2.3593		1.21897	2.31014	1.53354	1.4549	0.806093	1.39592	3.93216	1.29761	1.94642	1.23863	2.31014	1.7793	0.73728	0.874906	1.07151	2.65421	5.80977	1.76947	1.93659	1.23863	4.30572
2.76234	2.5559	1.75964	3.11624	2.65421	0.99287	4.04029	1.10101	5.0135	4.10911	0.776602	4.66944	1.44507	1.82845	1.09117	6.02604	3.62742	4.19758	5.47553	1.67117	2.03489		1.66134	2.2315	4.42368	7.53992	1.18948	1.46473	0.766771	1.60235	2.59523	2.85082	3.33251	1.33693	1.43524	1.49422	3.15556	2.08405	3.4603	1.97591	0.845414	1.02236	3.6864
1.69083	5.24943	3.01793	1.96608	2.15286	2.52641	2.12337	1.9071	2.08405	1.28778	2.89997	3.54877	0.786432	2.85082	5.30842	3.40132	2.01523	6.65518	3.38166	1.98574	4.77757		1.88744	2.17252	7.91347	4.6891	0.924058	1.03219	2.4576	1.37626	2.52641	1.85795	1.01253	1.79896	1.1305	2.18235	1.16982	2.782	2.94912	4.463	2.73285	1.33693	4.88571
2.31014	4.65961	6.78298	2.82132	8.99482	3.26369	2.44777	1.07151	5.88841	7.41212	2.30031	4.1386	1.5532	1.15016	2.72302	10.4497	2.52641	2.38879	4.79723	1.12067	2.74268		1.76947	1.67117	2.43794	4.70876	0.776602	1.2288	3.83386	2.6837	2.31014	1.23863	1.21897	1.15999	1.74981	1.62202	1.16982	3.56844	3.24403	1.83828	1.39592	1.30744	5.95722
1.43524	1.37626	3.63725	1.97591	6.13417	2.84099	0.540672	1.50405	1.79896	2.27082	3.26369	1.0027	1.17965	0.815923	6.36027	3.99114	6.19315	5.20028	2.5559	2.15286	8.3755		1.33693	3.2342	2.47726	1.21897	0.855245	3.31284	1.10101	1.91693	2.31997	1.89727	1.01253	1.82845	1.20914	1.82845	0.74711	1.64168	6.34061	3.63725	2.26099	1.01253	4.66944
3.83386	2.07421	3.26369	1.16982	4.39419	1.06168	5.21994	1.3271	1.15999	4.86605	1.56303	2.63455	1.33693	2.65421	3.11624	10.3612	4.87588	2.02506	8.1494	1.17965	2.70336		1.59252	6.3701	2.6837	2.21184	3.02776	1.0027	1.49422	1.04202	2.57557	1.66134	1.9071	1.34676	1.73015	2.19218	0.865075	3.97148	3.88301	1.35659	0.638976	1.23863	2.18235
2.53624	1.17965	1.34676	3.65691	1.2288	1.48439	7.89381	1.99557	2.42811	6.16366	1.74981	2.87048	1.41558	3.24403	5.50502	4.49249	2.30031	5.16096	2.5559	1.78913	3.22437		2.98844	7.22534	4.18775	5.57384	1.7793	1.99557	2.17252	1.17965	3.93216	1.23863	0.904397	1.44507	1.36643	1.26812	1.39592	2.6837	4.42368	3.62742	3.20471	1.0027	1.53354
2.3593	1.62202	2.4576	9.4765	2.12337	1.42541	2.44777	1.95625	1.51388	8.77855	2.0054	5.02333	1.70066	3.60776	5.17079	4.51215	1.80879	5.07249	6.0457	1.61219	0.99287		0.589824	1.72032	1.51388	1.91693	3.79453	1.91693	2.07421	1.2288	1.28778	1.25829	1.02236	2.03489	1.42541	1.72032	1.02236	4.49249	2.95895	4.27622	1.11084	0.806093	4.75791
2.61489	2.44777	6.39959	5.8196	4.57114	1.93659	2.46743	4.20741	1.01253	3.43081	1.97591	4.64978	1.06168	2.31014	4.53181	4.45317	6.22264	1.65151	2.782	2.25116	10.6758		0.884736	4.0108	2.69353	3.02776	2.06438	1.25829	0.825754	2.24133	1.29761	2.17252	1.84811	1.80879	0.963379	0.865075	1.66134	6.4684	2.38879	2.82132	3.82403	0.904397	1.04202
2.52641	3.42098	3.18505	4.9152	12.3863	2.59523	3.43081	1.25829	1.37626	4.41385	1.97591	4.05996	0.99287	1.41558	1.78913	6.22264	3.38166	2.38879	4.82673	3.63725	2.47726		1.61219	2.01523	2.59523	5.63282	0.99287	1.7793	4.56131	0.629146	1.79896	1.71049	2.87048	1.75964	1.15016	1.40575	4.06979	2.92946	1.15016	13.4873	0.953549	2.29048	3.41115
2.81149	2.64438	2.79183	6.10468	2.782	2.63455	1.47456	6.07519	2.48709	5.05283	1.18948	7.51042	0.393216	1.01253	6.40942	2.44777	6.67484	2.60506	6.57654	2.50675	2.89997		2.21184	3.6864	2.2315	5.17079	1.65151	2.76234	4.04029	1.63185	1.1305	1.99557	1.75964	2.21184	0.353894	1.02236	2.37896	3.02776	1.84811	3.76504	1.04202	0.668467	2.29048
1.36643	6.11451	2.18235	1.87761	6.42908	1.62202	5.8196	2.5854	1.64168	2.39862	0.717619	1.27795	0.953549	2.63455	6.50772	2.01523	2.94912	2.98844	5.53451	3.06709	7.45144		0.796262	3.42098	3.14573	4.00097	1.05185	1.38609	1.35659	1.04202	1.61219	2.96878	1.18948	0.904397	0.97321	1.1305	0.796262	2.18235	1.2288	3.85352	2.22167	0.766771	6.55688
3.37183	7.45144	3.67657	2.94912	3.99114	1.53354	4.30572	1.05185	1.69083	3.17522	2.08405	6.61586	0.353894	5.74095	2.66404	1.41558	5.1413	1.681	1.35659	1.66134	2.69353		1.76947	5.40672	1.64168	3.5881	3.89284	1.88744	2.01523	1.23863	2.83115	1.70066	1.46473	1.51388	1.58269	2.09388	1.06168	1.97591	2.46743	3.56844	1.81862	1.02236	2.6837
2.56573	2.49692	1.08134	2.21184	2.24133	3.49962	2.83115	2.1332	1.02236	1.65151	2.92946	6.63552	0.638976	1.4549	3.11624	4.5908	6.10468	4.69893	6.4684	1.11084	3.19488		0.963379	2.40845	5.64265	3.37183	2.10371	2.50675	7.87415	1.40575	2.42811	1.37626	1.42541	1.01253	1.47456	1.07151	1.27795	2.56573	4.15826	1.29761	1.19931	2.99827	3.17522
4.29589	5.34774	8.06093	5.6918	6.53722	2.26099	0.933888	1.39592	4.94469	3.18505	1.82845	11.5311	0.72745	4.9152	5.66231	2.75251	4.62029	6.20298	4.45317	0.865075	3.34234		1.93659	2.31014	0.638976	3.09658	1.71049	1.681	1.79896	1.53354	2.09388	1.79896	1.67117	1.63185	1.65151	1.20914	1.29761	3.47996	0.933888	2.36913	1.40575	1.27795	2.88031
4.47283	4.57114	3.09658	3.87318	2.87048	1.51388	5.80977	1.71049	1.85795	2.36913	2.50675	3.16539	0.334234	1.49422	3.69623	4.06979	6.28163	2.03489	1.31727	2.38879	3.41115		0.776602	1.73998	0.668467	6.06536	1.7793	0.786432	0.806093	1.54337	2.4576	1.25829	0.835584	0.914227	0.894566	2.89997	0.599654	3.02776	3.30301	5.05283	0.924058	1.7793	4.90537
2.18235	2.12337	1.87761	0.99287	1.57286	1.41558	5.21994	1.75964	1.9071	2.61489	1.18948	2.5854	0.599654	2.11354	4.99384	3.47996	3.07692	1.17965	1.31727	1.37626	1.15016		1.99557	2.86065	2.47726	2.53624	2.66404	0.806093	2.14303	0.471859	1.29761	1.46473	1.52371	1.03219	1.31727	2.33963	1.04202	4.14843	2.52641	1.43524	1.62202	1.66134	3.97148
1.25829	3.27352	1.36643	3.81419	6.43891	1.12067	2.782	1.15999	2.1332	2.18235	0.933888	3.61759	0.638976	1.15999	2.66404	1.84811	3.47996	2.46743	1.73015	0.717619	3.48979		1.76947	1.91693	1.18948	2.10371	2.3593	0.73728	5.06266	1.52371	2.10371	1.60235	1.58269	1.18948	1.43524	1.89727	1.43524	7.84466	3.25386	6.56671	4.63995	1.69083	2.92946
1.93659	2.29048	2.76234	3.35217	4.31555	3.16539	1.71049	0.99287	1.91693	1.66134	2.34947	2.51658	0.855245	1.02236	0.943718	6.2423	1.73998	1.71049	4.67927	1.38609	5.09215		1.96608	3.9125	3.84369	5.83926	2.20201	2.07421	4.9152	1.3271	1.75964	2.22167	3.72572	1.70066	1.34676	1.79896	1.89727	4.35487	1.49422	2.20201	1.69083	1.65151	3.08675
8.02161	7.31382	3.26369	2.782	1.87761	0.953549	3.362	1.51388	0.855245	2.5854	1.86778	4.98401	2.65421	1.94642	2.27082	2.33963	3.29318	2.61489	3.81419	1.89727	3.4603		1.40575	4.50232	1.84811	1.31727	5.3674	0.717619	5.10198	0.884736	1.83828	1.92676	1.42541	1.4549	0.825754	1.27795	7.42195	3.02776	1.48439	1.42541	2.2315	2.22167	3.04742
4.55147	2.73285	5.7901	4.21724	8.64092	2.51658	2.77217	3.6864	2.46743	3.92233	1.9071	4.10911	0.943718	1.94642	6.23247	1.37626	2.57557	2.67387	3.92233	2.03489	5.21011		1.49422	4.65961	3.14573	5.09215	0.815923	2.29048	1.75964	1.70066	2.14303	0.943718	1.81862	1.36643	1.18948	4.44334	0.609485	3.64708	3.71589	3.73555	1.69083	0.865075	6.56671
3.4603	6.78298	3.1359	7.16636	4.0108	1.49422	2.89997	2.39862	1.58269	3.34234	1.73015	4.99384	1.99557	2.41828	3.04742	2.88031	3.31284	7.70703	3.59793	0.914227	2.82132		3.30301	3.27352	3.12607	1.85795	1.0027	2.41828	6.61586	1.49422	1.06168	1.49422	1.06168	1.17965	0.815923	0.756941	6.36027	1.21897	3.47013	2.9098	1.42541	1.84811	2.04472
2.70336	4.22707	4.09928	1.43524	4.96435	2.49692	2.21184	3.26369	0.806093	3.79453	0.865075	6.98941	1.79896	1.52371	3.62742	1.82845	0.73728	3.93216	2.42811	0.648806	2.38879		1.51388	1.31727	5.55418	2.07421	1.08134	1.3271	2.15286	0.697958	1.50405	1.10101	1.87761	2.81149	1.40575	2.60506	1.51388	8.6016	2.77217	4.26639	2.22167	1.52371	1.04202
2.89997	2.66404	1.97591	8.99482	1.21897	0.953549	3.44064	4.30572	0.855245	6.54705	3.10641	2.05455	1.65151	0.963379	1.29761	3.04742	5.16096	6.30129	1.63185	1.49422	6.13417		2.03489	4.24673	2.88031	2.39862	1.66134	1.64168	3.77487	1.7793	2.5854	1.70066	2.27082	3.45047	1.80879	2.08405	2.92946	4.06979	2.98844	1.20914	1.2288	1.20914	1.44507
4.53181	7.1467	1.62202	1.92676	4.35487	2.5559	2.97861	1.53354	1.0027	1.9071	2.41828	1.91693	2.25116	2.2315	1.44507	3.53894	0.924058	2.39862	2.31997	1.76947	1.48439		2.17252	2.36913	3.28335	5.45587	1.59252	0.953549	2.24133	2.38879	1.28778	0.579994	3.07692	1.14033	2.3298	1.4549	1.92676	0.884736	3.02776	1.10101	2.75251	1.11084	7.00908
3.42098	1.47456	3.19488	8.86702	2.79183	2.5559	1.62202	4.37453	2.03489	3.1359	1.84811	3.56844	2.02506	0.924058	4.71859	3.362	1.78913	1.89727	5.16096	2.2315	4.15826		1.11084	2.03489	0.776602	5.37723	2.03489	1.17965	2.09388	0.953549	1.5532	1.37626	1.85795	2.85082	0.707789	2.28065	1.60235	4.54164	1.1305	3.67657	2.66404	1.92676	0.884736
1.91693	3.43081	2.0054	2.37896	7.61856	2.59523	1.7793	5.74095	2.05455	3.26369	1.97591	2.4576	1.52371	0.865075	2.1332	3.70606	4.20741	2.60506	3.27352	2.56573	2.38879		1.04202	9.38803	1.79896	1.87761	0.815923	1.37626	8.98498	0.97321	0.806093	0.884736	1.53354	1.85795	0.933888	2.38879	1.5532	6.70433	2.05455	1.25829	2.38879	1.62202	1.86778
2.67387	2.17252	5.56401	2.61489	0.943718	1.51388	6.56671	1.63185	2.93929	3.45047	0.98304	1.21897	0.865075	3.20471	7.12704	1.65151	1.3271	1.82845	5.45587	2.94912	1.91693		1.73998	4.80707	1.49422	1.69083	1.83828	2.16269	3.42098	0.884736	1.20914	0.98304	1.43524	0.953549	1.33693	0.97321	4.41385	3.35217	6.17349	3.69623	1.61219	1.14033	10.9609
2.28065	6.43891	2.3593	2.15286	5.19045	1.91693	2.22167	2.89014	3.12607	2.10371	1.16982	4.65961	0.72745	1.93659	2.5559	7.45144	3.50945	1.64168	1.14033	1.25829	4.62029		0.98304	2.62472	4.82673	1.94642	2.4576	1.57286	1.7793	1.2288	2.21184	2.25116	2.94912	1.40575	1.43524	0.914227	0.815923	4.34504	3.39149	1.41558	1.7793	1.01253	2.20201
0.756941	5.12164	3.03759	4.28605	3.48979	1.11084	3.26369	1.19931	1.62202	1.4549	1.82845	2.02506	1.15016	2.65421	2.46743	5.05283	2.87048	6.47823	2.31014	2.52641	7.95279		3.01793	3.24403	1.50405	1.92676	1.42541	1.25829	0.963379	0.97321	2.85082	3.80437	1.4549	1.65151	1.31727	1.49422	2.31014	3.33251	2.27082	6.18332	2.20201	3.362	3.47013
4.07962	3.74538	2.16269	2.65421	4.31555	1.09117	3.26369	1.3271	1.7793	2.52641	1.06168	4.35487	1.17965	3.77487	1.84811	1.47456	1.83828	4.32538	2.96878	0.629146	5.0135		1.81862	2.70336	2.19218	1.92676	4.00097	1.38609	4.74808	0.815923	0.756941	2.67387	1.80879	2.02506	1.12067	3.32267	2.33963	2.50675	2.0054	2.33963	1.21897	1.73998	1.5532
1.42541	2.63455	1.24846	2.71319	3.04742	1.87761	3.92233	2.17252	2.77217	5.02333	1.5532	2.83115	1.28778	3.44064	1.60235	1.95625	2.77217	4.53181	2.48709	1.29761	7.49076		2.37896	0.756941	4.65961	1.97591	1.46473	2.01523	1.82845	2.04472	3.97148	2.85082	3.2342	2.10371	1.86778	1.78913	1.14033	3.93216	4.11894	2.75251	2.72302	1.20914	2.51658
2.71319	2.72302	1.71049	6.54705	3.74538	1.40575	2.41828	2.31014	2.76234	1.92676	2.64438	3.45047	0.73728	2.47726	1.65151	10.1155	6.99925	4.06979	2.07421	2.08405	8.09042		1.52371	6.54705	3.362	1.28778	1.43524	1.01253	3.33251	0.845414	1.16982	2.38879	1.99557	2.16269	1.0027	2.03489	3.54877	4.10911	2.24133	1.26812	3.25386	2.07421	8.10025
1.93659	3.47996	3.12607	6.38976	2.99827	0.98304	7.58907	2.18235	2.30031	2.72302	2.72302	7.93313	0.776602	2.6837	2.02506	1.31727	3.43081	2.67387	3.47013	1.52371	1.44507		0.697958	3.21454	2.84099	3.4603	3.29318	0.865075	1.0027	0.334234	2.08405	5.21011	1.93659	1.67117	2.08405	0.855245	1.87761	3.60776	2.10371	2.63455	1.67117	1.11084	1.07151
2.2315	5.10198	8.11008	4.32538	6.60603	1.33693	3.88301	2.25116	3.64708	1.82845	1.11084	7.12704	0.98304	3.98131	2.30031	10.7151	2.82132	2.88031	2.782	0.629146	1.97591		0.717619	5.37723	3.4603	3.27352	2.31014	0.697958	3.93216	1.92676	2.31014	2.11354	2.46743	1.24846	1.1305	2.41828	4.99384	5.4657	1.7793	1.74981	0.786432	1.47456	6.09485
4.1386	3.64708	1.85795	4.9152	3.11624	1.09117	3.21454	3.51928	2.67387	2.26099	1.30744	3.70606	1.50405	2.01523	2.79183	2.80166	5.0135	2.91963	8.97516	0.786432	1.1305		1.4549	1.30744	2.82132	1.84811	4.37453	2.01523	1.43524	1.4549	1.14033	1.09117	1.14033	1.50405	1.59252	5.83926	9.38803	6.13417	3.01793	1.88744	3.25386	2.49692	3.21454
6.63552	5.63282	6.10468	2.33963	4.63012	1.79896	6.95992	3.08675	1.97591	3.96165	1.34676	3.7847	1.60235	1.85795	6.33078	5.44604	8.08059	4.1386	4.0108	0.511181	2.20201		1.76947	4.60063	4.74808	3.92233	2.07421	1.41558	2.53624	0.914227	1.41558	1.40575	3.59793	2.73285	0.707789	1.20914	6.29146	2.54607	2.34947	0.943718	1.60235	2.33963	2.86065
3.03759	2.64438	1.93659	3.31284	2.04472	1.28778	6.95992	3.39149	3.49962	2.61489	5.39689	3.04742	0.904397	2.34947	7.53992	4.74808	3.44064	2.94912	5.19045	1.49422	0.97321		0.825754	1.59252	2.70336	4.7874	1.51388	2.5559	2.3298	1.17965	1.34676	1.82845	2.52641	2.80166	1.27795	3.48979	1.88744	2.06438	8.5033	2.28065	3.11624	1.1305	3.94199
4.10911	3.29318	4.57114	4.87588	2.12337	0.72745	2.34947	1.97591	3.12607	2.01523	1.53354	5.41655	0.953549	4.0108	1.80879	2.89997	3.39149	2.52641	1.40575	2.63455	4.30572		3.34234	1.4549	5.33791	3.29318	1.54337	1.06168	2.4576	1.01253	1.10101	1.76947	1.05185	1.11084	2.47726	1.83828	2.11354	3.1359	3.55861	3.70606	1.75964	1.24846	2.42811
2.74268	3.45047	3.95182	1.38609	7.89381	1.80879	3.05725	2.54607	4.97418	2.02506	1.30744	4.10911	1.25829	2.53624	4.24673	6.68467	2.73285	2.49692	5.30842	0.432538	3.20471		5.20028	3.12607	3.37183	2.91963	0.678298	2.6837	2.97861	1.16982	1.94642	0.806093	1.63185	1.76947	0.874906	1.2288	4.50232	3.63725	7.78568	1.7793	2.81149	1.74981	4.04029
4.29589	1.74981	2.22167	5.043	2.79183	2.5559	4.76774	1.0027	2.21184	1.62202	1.86778	3.24403	1.37626	2.63455	3.55861	1.62202	4.84639	3.56844	4.11894	2.17252	2.09388		3.57827	5.28876	1.93659	1.7793	3.86335	2.39862	2.95895	2.49692	0.914227	4.02063	3.40132	0.697958	1.97591	1.93659	1.86778	1.2288	2.47726	2.09388	3.25386	0.707789	6.03587
3.7847	4.7874	2.44777	2.42811	6.94026	1.74981	4.29589	1.74981	3.21454	3.53894	3.48979	4.52198	1.66134	2.53624	7.40229	9.41752	2.94912	0.72745	4.60063	0.786432	2.22167		0.668467	2.66404	2.27082	3.57827	4.05996	2.39862	2.5559	1.52371	1.5532	1.27795	2.99827	1.91693	0.609485	1.11084	1.30744	2.79183	2.782	1.30744	1.31727	1.16982	1.15999
2.0054	2.33963	4.63012	3.62742	4.84639	2.6837	4.31555	2.93929	1.26812	1.7793	2.03489	1.36643	1.18948	2.72302	5.1413	1.96608	4.22707	6.26197	7.29416	1.67117	2.74268		0.806093	2.40845	2.31014	2.82132	3.01793	1.70066	0.786432	0.73728	1.34676	2.52641	1.66134	3.2342	1.01253	1.29761	1.2288	1.58269	2.28065	0.865075	1.70066	2.06438	6.53722
1.16982	2.42811	3.30301	3.16539	4.12877	1.05185	3.17522	3.62742	1.91693	5.16096	1.16982	3.96165	1.3271	1.27795	8.2477	2.56573	2.22167	3.38166	7.65788	1.54337	0.796262		3.4603	1.681	2.64438	2.44777	2.28065	1.89727	3.41115	1.08134	1.59252	0.884736	4.38436	1.76947	0.963379	3.44064	3.25386	1.21897	2.31997	1.48439	1.23863	2.56573	2.52641
3.33251	2.88031	0.943718	4.03046	3.74538	0.629146	9.41752	1.59252	2.48709	2.51658	1.82845	1.09117	1.33693	1.57286	3.34234	3.61759	1.82845	1.96608	1.99557	0.373555	7.23517		1.5532	3.17522	4.51215	1.93659	2.52641	1.16982	1.98574	1.82845	1.63185	0.943718	1.88744	1.25829	2.21184	1.07151	4.44334	6.08502	4.96435	2.11354	3.66674	2.95895	1.88744
2.16269	4.07962	1.43524	4.77757	5.33791	0.786432	0.904397	3.362	2.59523	1.36643	4.75791	1.91693	0.894566	2.30031	3.27352	0.884736	2.74268	2.19218	1.25829	1.33693	1.85795		1.93659	5.51485	5.53451	1.5532	1.40575	0.766771	2.0054	0.806093	1.84811	1.25829	2.41828	1.73015	1.06168	1.97591	2.03489	4.02063	0.943718	2.1332	0.540672	3.86335	2.95895
3.67657	4.09928	3.76504	6.94026	7.31382	1.64168	5.77044	2.43794	2.43794	2.31997	2.44777	4.15826	1.18948	1.76947	2.39862	2.04472	1.681	3.26369	10.4989	2.31014	2.65421		1.62202	3.47013	1.12067	3.14573	1.73998	2.06438	1.26812	0.914227	2.25116	2.39862	2.5854	1.25829	1.3271	2.28065	3.2342	5.93756	6.78298	2.0054	3.0081	0.658637	1.84811
1.41558	1.19931	3.22437	5.34774	1.96608	1.54337	4.5908	1.57286	3.89284	0.796262	2.60506	1.21897	0.776602	2.85082	4.14843	1.43524	2.37896	3.57827	5.58367	0.963379	1.85795		2.86065	7.56941	1.94642	2.51658	5.38706	1.35659	4.9152	1.2288	0.884736	1.50405	1.5532	1.99557	1.73998	3.26369	1.86778	6.17349	1.89727	1.36643	2.6837	1.19931	2.80166
2.48709	2.08405	3.90267	2.27082	2.73285	0.688128	9.61413	2.56573	2.75251	1.52371	1.67117	2.69353	1.11084	2.26099	3.67657	1.5532	5.67214	2.57557	4.21724	1.84811	7.41212		1.34676	1.69083	1.86778	1.40575	3.38166	0.865075	6.98941	1.17965	1.15999	2.12337	1.2288	2.25116	1.17965	3.40132	6.32095	3.32267	1.39592	3.06709	1.86778	2.08405	7.57924
5.70163	7.51042	5.85892	1.82845	1.52371	2.26099	0.914227	2.53624	2.03489	2.08405	3.15556	7.22534	0.963379	2.82132	2.59523	2.73285	3.43081	1.72032	2.46743	2.98844	1.83828		1.7793	3.94199	2.2315	3.49962	1.46473	1.58269	2.31997	0.963379	1.25829	1.62202	2.38879	0.825754	0.98304	1.79896	2.33963	10.5677	1.79896	1.09117	5.41655	1.02236	3.50945
3.71589	4.00097	3.18505	1.67117	2.10371	2.29048	3.86335	1.54337	3.35217	2.99827	3.18505	7.72669	1.21897	1.24846	2.06438	4.88571	2.47726	2.89997	3.94199	1.46473	5.17079		3.16539	1.7793	0.904397	2.9098	1.89727	1.02236	4.10911	0.865075	0.884736	2.80166	1.52371	2.17252	1.85795	3.48979	1.26812	3.89284	3.29318	3.72572	2.62472	1.92676	3.14573
4.48266	4.9152	4.55147	3.98131	7.81517	1.03219	7.58907	4.34504	1.12067	1.28778	3.0081	3.6864	1.70066	1.46473	2.6837	2.07421	3.39149	5.32808	2.88031	4.09928	9.2799		0.845414	1.4549	2.69353	1.78913	3.11624	1.72032	1.38609	1.82845	1.10101	0.786432	1.12067	1.71049	1.27795	1.01253	3.80437	10.3907	3.7847	1.54337	2.11354	0.98304	1.04202
1.60235	5.56401	5.73112	3.08675	4.33521	2.31997	10.725	2.95895	3.19488	2.79183	2.61489	1.84811	1.48439	1.73015	1.88744	5.08232	4.95452	2.44777	3.32267	1.70066	4.08945		2.50675	9.85006	1.7793	1.88744	1.21897	1.14033	5.16096	0.72745	1.10101	0.865075	1.34676	3.17522	1.07151	0.953549	3.0081	4.47283	2.24133	3.81419	1.78913	1.25829	4.52198
2.89997	6.23247	3.92233	4.12877	1.88744	1.09117	0.99287	3.02776	1.48439	4.67927	1.39592	4.08945	0.884736	1.53354	6.66501	2.46743	4.22707	3.61759	4.65961	0.74711	1.40575		0.756941	5.86875	1.97591	3.03759	1.38609	0.933888	1.73015	0.599654	1.16982	4.24673	2.85082	1.17965	1.40575	1.58269	2.87048	4.55147	1.97591	1.42541	2.51658	1.69083	3.79453
4.11894	2.10371	4.57114	2.2315	1.91693	1.15999	1.71049	3.57827	1.78913	2.5559	2.26099	7.42195	1.54337	1.03219	2.89997	1.56303	1.06168	2.44777	8.00194	2.80166	5.42638		1.02236	2.98844	2.47726	2.18235	1.04202	1.75964	2.71319	1.681	1.15999	2.5559	0.933888	1.5532	1.21897	3.2342	1.09117	4.5908	1.81862	1.681	1.31727	1.36643	2.24133
1.5532	3.12607	1.98574	3.97148	5.43621	1.4549	6.26197	2.2315	1.19931	2.01523	5.77044	3.73555	0.933888	1.65151	1.58269	3.16539	5.05283	1.48439	3.84369	3.1359	1.4549		1.83828	4.76774	2.24133	1.82845	1.73015	2.97861	4.26639	2.39862	0.73728	1.89727	2.20201	2.16269	0.97321	3.01793	2.5854	6.05553	3.80437	0.786432	2.41828	1.39592	2.41828
2.5854	4.19758	1.33693	2.31997	4.80707	0.845414	3.84369	2.53624	1.52371	2.46743	2.69353	4.06979	1.33693	2.41828	5.3674	7.97245	2.65421	4.92503	3.0081	1.81862	6.79281		1.87761	10.9314	3.49962	2.07421	4.10911	1.18948	3.86335	2.3298	2.0054	1.38609	1.25829	1.61219	0.766771	2.95895	3.48979	2.40845	1.98574	1.7793	3.81419	1.15016	3.06709
5.27893	3.9125	4.41385	4.90537	1.98574	2.6837	2.83115	4.30572	1.23863	1.37626	1.52371	2.31014	1.0027	1.33693	3.70606	3.55861	6.05553	1.78913	2.47726	1.2288	3.62742		4.11894	2.9098	1.36643	1.99557	0.707789	1.44507	1.1305	1.09117	1.94642	1.63185	1.15999	1.681	0.756941	1.61219	2.47726	2.05455	3.76504	1.24846	1.69083	1.91693	7.45144
1.86778	3.0081	1.25829	2.56573	4.50232	2.2315	2.10371	1.3271	2.64438	5.55418	1.85795	1.63185	1.10101	1.50405	1.69083	2.782	5.82943	2.12337	6.76332	1.73998	2.47726		2.53624	4.61046	1.58269	2.34947	1.2288	3.63725	4.29589	1.73015	2.69353	1.67117	1.21897	1.38609	1.9071	1.41558	2.38879	1.60235	2.19218	3.01793	2.47726	1.5532	5.86875
2.37896	1.85795	2.69353	7.53009	2.72302	3.53894	5.16096	2.52641	2.53624	2.51658	6.06536	2.5559	1.29761	1.73998	4.93486	3.28335	3.64708	1.5532	5.85892	0.756941	1.7793		1.14033	3.52911	2.5559	1.9071	0.98304	1.70066	2.61489	0.933888	2.40845	1.4549	1.30744	0.924058	1.31727	2.64438	1.83828	3.70606	2.93929	2.83115	1.01253	1.73015	3.39149
1.38609	1.93659	1.92676	5.49519	4.12877	1.02236	8.51313	1.74981	1.65151	2.67387	1.39592	2.89014	0.619315	1.43524	2.9098	3.93216	3.96165	2.25116	5.68197	1.49422	2.99827		2.3593	4.82673	1.66134	2.12337	1.03219	1.42541	1.09117	2.25116	2.60506	1.48439	2.0054	3.37183	1.4549	1.41558	5.06266	3.48979	6.02604	0.796262	2.43794	2.6837	2.04472
3.18505	1.75964	1.91693	3.6864	2.48709	1.63185	4.20741	3.0081	1.71049	5.53451	2.21184	2.95895	0.648806	1.98574	2.21184	5.61316	4.02063	4.19758	2.96878	3.06709	4.45317		1.29761	1.04202	1.52371	3.37183	4.48266	1.67117	2.06438	2.50675	3.33251	1.16982	1.19931	1.92676	1.30744	1.1305	3.04742	3.92233	1.94642	0.815923	2.01523	2.67387	2.9098
1.75964	4.71859	3.24403	3.80437	5.2396	0.924058	2.89997	2.05455	2.31014	3.60776	1.21897	3.99114	0.943718	0.98304	1.30744	2.08405	2.3593	4.96435	3.07692	2.50675	2.88031		0.707789	4.77757	1.88744	2.66404	1.681	2.63455	1.97591	1.38609	1.82845	2.3298	1.57286	1.11084	0.806093	1.79896	6.02604	3.5881	1.27795	1.87761	2.31997	0.707789	2.87048
1.87761	3.38166	2.09388	1.70066	7.60873	1.29761	3.03759	2.20201	5.15113	1.88744	1.85795	1.63185	2.08405	1.73015	6.02604	1.43524	5.74095	3.76504	1.91693	2.86065	3.362		2.65421	3.64708	1.19931	1.49422	2.30031	1.02236	2.92946	1.86778	1.19931	1.60235	2.97861	2.19218	1.50405	1.85795	4.56131	1.65151	1.96608	4.00097	1.95625	1.38609	5.043
2.30031	2.16269	3.38166	3.28335	2.04472	1.41558	0.815923	1.08134	2.42811	1.681	1.51388	2.12337	1.01253	1.57286	4.8169	1.33693	1.1305	2.19218	2.75251	1.96608	2.64438		1.75964	4.56131	2.33963	2.06438	1.75964	1.3271	4.28605	1.33693	1.12067	1.41558	3.42098	2.42811	2.31997	1.95625	4.85622	6.56671	4.40402	3.40132	1.63185	0.707789	3.69623
3.04742	8.40499	8.30669	2.3298	4.21724	2.75251	4.16809	3.65691	3.24403	3.95182	3.40132	1.56303	2.19218	2.65421	4.96435	4.05013	0.776602	3.01793	7.95279	3.60776	4.31555		3.81419	2.02506	1.94642	1.86778	3.01793	1.25829	5.21994	3.44064	1.27795	0.933888	1.72032	1.03219	0.707789	2.37896	2.67387	2.24133	2.38879	3.28335	4.47283	2.01523	5.22977
2.3593	3.24403	2.06438	5.25926	3.33251	1.44507	5.10198	1.31727	1.26812	3.16539	3.0081	1.73015	0.845414	2.42811	4.64978	3.50945	1.08134	2.9098	3.56844	0.786432	1.54337		0.688128	2.3593	1.98574	2.2315	5.53451	2.49692	2.14303	1.4549	1.38609	1.83828	1.50405	1.75964	1.23863	2.17252	1.9071	1.29761	4.47283	2.42811	1.66134	1.3271	2.79183
2.56573	2.82132	2.59523	1.20914	1.94642	1.17965	4.73825	1.23863	2.30031	1.42541	1.43524	5.61316	2.0054	1.63185	6.95009	2.34947	3.10641	8.20838	3.71589	1.31727	1.30744		1.58269	7.80534	2.89014	1.38609	0.825754	0.953549	1.14033	0.99287	1.14033	2.79183	3.14573	1.5532	1.2288	3.19488	1.58269	3.03759	2.99827	1.50405	2.89014	0.835584	2.39862
1.83828	7.09755	4.97418	1.70066	3.48979	2.52641	4.463	1.97591	2.04472	9.84023	2.50675	2.15286	1.62202	1.84811	3.55861	2.41828	7.05823	1.50405	2.22167	1.64168	1.43524		2.61489	2.10371	4.90537	2.10371	1.81862	1.39592	2.88031	1.47456	1.26812	1.70066	0.806093	1.16982	0.776602	0.963379	4.5908	1.80879	1.65151	1.04202	3.07692	1.36643	4.24673
2.06438	1.71049	0.845414	5.26909	3.16539	0.73728	1.61219	1.05185	1.1305	3.71589	1.64168	4.33521	0.815923	1.21897	1.73998	3.60776	3.96165	1.79896	3.26369	2.85082	2.3593		2.43794	3.08675	1.99557	2.72302	1.35659	1.02236	2.07421	2.26099	2.64438	0.98304	3.82403	1.11084	1.79896	2.88031	0.874906	3.01793	4.92503	2.31014	2.39862	2.47726	1.75964
4.63995	3.6864	1.92676	8.93583	3.52911	1.31727	1.2288	1.20914	2.41828	3.31284	3.90267	1.4549	1.07151	1.06168	2.30031	3.94199	6.10468	1.95625	4.03046	1.21897	1.80879		2.33963	1.93659	1.11084	2.08405	2.30031	1.0027	2.48709	1.36643	1.4549	1.73998	2.34947	1.64168	1.11084	1.08134	1.85795	3.44064	2.65421	1.12067	1.25829	2.82132	1.56303
5.26909	3.29318	2.98844	1.85795	3.9125	1.36643	6.77315	1.30744	2.07421	9.43718	1.69083	2.06438	1.65151	1.18948	4.84639	4.19758	7.93313	3.37183	2.88031	0.363725	2.18235		1.3271	2.16269	2.54607	3.32267	2.54607	2.86065	5.76061	0.99287	1.85795	4.54164	1.681	3.61759	2.95895	0.953549	1.33693	3.37183	2.04472	1.7793	1.73015	1.56303	4.2369
4.44334	1.37626	6.5962	4.17792	2.5854	2.05455	2.11354	1.50405	1.74981	1.99557	2.24133	7.55958	1.31727	3.35217	3.49962	1.05185	3.74538	2.84099	3.16539	0.72745	2.52641		1.66134	8.87685	1.18948	1.54337	0.933888	2.2315	7.79551	1.9071	1.0027	2.12337	1.11084	1.06168	1.20914	0.815923	3.45047	1.2288	2.09388	1.44507	2.59523	1.80879	2.38879
2.94912	4.94469	2.27082	1.78913	4.67927	0.99287	2.61489	4.63995	1.34676	5.2396	2.29048	5.043	1.26812	1.64168	2.03489	4.62029	4.96435	8.39516	2.94912	1.57286	3.92233		2.02506	7.245	2.81149	1.21897	2.49692	1.25829	2.63455	1.76947	2.04472	3.42098	1.05185	1.17965	1.48439	0.845414	1.87761	2.61489	2.15286	2.84099	3.30301	2.97861	1.79896
1.70066	7.51042	6.12434	4.53181	2.20201	1.67117	4.08945	1.15016	2.69353	3.15556	1.20914	3.09658	0.953549	2.33963	1.70066	3.90267	2.62472	2.25116	3.33251	0.845414	3.54877		2.73285	2.59523	3.10641	1.39592	4.40402	0.334234	2.34947	0.884736	2.77217	2.14303	1.08134	1.16982	0.73728	3.06709	2.05455	2.97861	3.54877	2.3593	1.84811	2.10371	4.63012
1.97591	5.06266	9.66328	7.10738	3.67657	2.08405	2.05455	0.904397	4.2369	4.49249	3.17522	5.67214	1.43524	4.37453	2.96878	1.5532	3.02776	2.9098	3.10641	1.5532	5.55418		0.74711	5.26909	2.42811	3.90267	4.67927	1.31727	3.43081	2.64438	1.67117	1.48439	5.77044	1.51388	0.648806	2.31997	4.40402	1.59252	1.1305	0.884736	1.05185	1.58269	4.50232
1.70066	1.72032	8.42465	2.19218	4.00097	1.25829	2.4576	1.30744	2.42811	2.17252	1.80879	4.02063	1.10101	1.31727	4.10911	1.17965	2.50675	5.96705	5.50502	2.01523	9.13244		1.5532	4.71859	5.25926	2.36913	1.4549	0.707789	1.14033	1.19931	1.26812	2.12337	2.31014	0.658637	3.40132	1.52371	2.18235	7.43178	1.44507	2.19218	1.681	1.12067	1.48439
4.48266	2.71319	6.49789	3.62742	2.20201	1.94642	1.28778	1.51388	4.98401	3.89284	3.47013	2.94912	2.0054	1.85795	0.943718	2.48709	3.35217	2.24133	3.92233	0.97321	2.87048		0.756941	1.37626	6.35044	3.6864	2.69353	0.874906	4.17792	1.39592	0.943718	1.56303	1.66134	2.03489	1.95625	0.815923	3.45047	5.00367	0.904397	1.73998	1.50405	1.99557	2.0054
4.2369	5.52468	4.08945	5.44604	1.63185	1.19931	1.60235	1.71049	2.70336	2.4576	2.83115	1.71049	1.29761	2.49692	8.8277	3.53894	3.74538	3.11624	7.81517	0.865075	0.835584		2.16269	2.21184	3.66674	2.18235	5.64265	1.33693	1.95625	0.796262	1.75964	0.99287	1.71049	2.65421	1.44507	1.20914	4.49249	3.66674	1.83828	1.87761	2.38879	2.37896	2.30031
1.93659	2.88031	6.07519	1.03219	4.14843	1.86778	3.22437	3.6864	1.0027	3.56844	3.7847	4.96435	0.904397	1.11084	3.04742	2.53624	4.61046	9.01448	2.22167	1.82845	2.24133		1.05185	2.65421	3.20471	5.18062	2.47726	1.30744	4.38436	1.21897	1.36643	0.943718	2.46743	1.38609	0.884736	0.924058	1.71049	1.46473	2.10371	4.26639	4.42368	1.9071	2.34947
2.21184	15.3649	3.62742	1.71049	4.89554	1.59252	1.86778	1.73998	2.30031	2.24133	4.61046	5.47553	0.786432	3.0081	2.53624	1.27795	5.88841	3.43081	1.05185	1.17965	2.10371		1.11084	2.36913	1.39592	2.86065	3.18505	1.61219	2.782	1.47456	0.97321	2.41828	1.04202	0.835584	1.69083	1.2288	1.08134	4.2369	2.82132	2.44777	1.83828	0.314573	7.89381
2.71319	5.64265	1.58269	10.1843	2.62472	1.88744	3.38166	1.9071	1.35659	1.46473	1.93659	3.30301	1.33693	0.953549	2.04472	4.53181	2.72302	3.16539	4.85622	0.668467	8.56228		2.06438	1.21897	2.18235	2.28065	1.79896	1.21897	6.70433	1.37626	2.57557	1.36643	4.32538	0.924058	0.72745	3.45047	2.9098	4.14843	1.82845	2.89997	1.03219	2.67387	4.85622
4.20741	3.73555	2.20201	7.75619	6.62569	3.60776	2.88031	2.39862	2.20201	4.29589	2.18235	3.28335	1.91693	1.67117	1.31727	5.17079	4.06979	4.7874	6.33078	1.97591	2.38879		1.44507	2.21184	4.62029	6.20298	3.66674	0.678298	3.41115	0.73728	2.21184	3.77487	1.2288	0.452198	1.51388	3.30301	1.29761	1.4549	2.83115	1.20914	1.24846	3.79453	3.18505
2.49692	4.12877	2.17252	7.0484	3.41115	1.62202	10.6856	1.25829	2.80166	5.68197	1.62202	4.00097	0.924058	1.14033	5.1413	2.08405	4.15826	3.4603	8.67041	1.4549	3.53894		0.855245	2.50675	2.0054	1.05185	0.855245	1.70066	1.07151	2.20201	0.914227	1.14033	2.69353	1.87761	1.72032	1.29761	2.12337	8.18872	2.88031	2.51658	1.7793	1.97591	1.49422
2.47726	7.20568	1.99557	4.80707	2.36913	2.12337	2.62472	1.5532	2.9098	2.20201	3.09658	2.53624	1.28778	2.87048	1.56303	1.31727	4.52198	1.98574	2.86065	0.766771	3.31284		0.707789	6.15383	1.47456	3.02776	0.914227	1.44507	3.62742	1.18948	0.786432	2.52641	1.9071	1.92676	1.78913	1.3271	0.717619	2.53624	2.60506	3.43081	1.78913	1.62202	3.08675
2.36913	2.79183	4.56131	6.31112	3.39149	2.50675	2.782	2.65421	1.26812	2.0054	2.88031	1.16982	0.717619	2.15286	1.31727	2.37896	6.0457	2.57557	2.03489	1.56303	6.33078		0.943718	7.18602	1.62202	2.94912	1.29761	1.15999	1.62202	2.01523	0.963379	1.79896	2.14303	1.76947	1.26812	0.914227	1.23863	2.77217	2.60506	1.43524	2.26099	3.04742	2.16269
3.2342	4.79723	6.49789	8.42465	3.66674	2.09388	6.72399	1.49422	2.40845	2.40845	1.681	4.17792	0.914227	1.88744	0.97321	3.25386	4.66944	4.69893	2.81149	1.53354	3.90267		2.48709	2.40845	3.16539	2.79183	2.39862	0.511181	3.25386	1.31727	2.02506	1.44507	2.92946	1.57286	1.01253	2.37896	1.75964	5.42638	3.59793	2.29048	2.62472	0.835584	5.27893
3.96165	4.52198	4.87588	1.681	6.01621	3.44064	3.05725	2.3298	1.16982	1.56303	2.09388	4.9152	0.73728	2.4576	1.74981	1.7793	1.95625	2.38879	2.87048	0.668467	1.63185		1.10101	5.65248	1.83828	2.33963	2.1332	2.06438	2.79183	2.26099	1.74981	1.18948	3.76504	1.36643	1.51388	1.62202	3.0081	4.73825	1.88744	4.30572	3.08675	0.874906	3.31284
1.9071	2.01523	1.79896	5.21994	4.53181	2.85082	1.01253	3.6864	2.81149	3.22437	2.6837	4.35487	1.58269	1.44507	1.40575	3.14573	4.56131	1.49422	4.8169	0.344064	2.44777		2.87048	4.5908	3.67657	2.30031	1.42541	1.9071	3.08675	2.5854	1.84811	3.21454	1.52371	1.87761	1.62202	0.904397	2.49692	3.02776	2.49692	0.845414	2.9098	1.18948	1.91693
1.3271	1.35659	4.98401	7.06806	5.58367	2.05455	0.855245	1.62202	1.05185	2.60506	1.49422	4.82673	1.57286	1.04202	7.05823	1.52371	4.15826	2.6837	4.32538	2.11354	2.15286		1.93659	2.06438	1.11084	2.26099	2.07421	1.47456	2.10371	2.50675	1.39592	1.41558	3.88301	1.65151	1.4549	2.51658	2.38879	6.50772	3.55861	1.67117	1.88744	1.15016	2.25116
7.50059	2.04472	2.59523	3.99114	5.66231	3.08675	10.0958	2.04472	1.06168	1.50405	1.81862	3.63725	0.98304	1.35659	0.874906	1.07151	4.22707	4.14843	4.25656	0.73728	2.47726		1.44507	2.93929	2.82132	0.98304	3.66674	2.36913	3.74538	4.48266	3.07692	2.49692	1.76947	1.40575	2.26099	3.11624	1.76947	1.75964	2.4576	2.2315	2.52641	1.30744	2.79183
1.19931	1.64168	7.4711	2.57557	4.39419	2.17252	6.91077	1.10101	1.14033	3.88301	3.21454	1.86778	0.943718	3.19488	11.5507	2.38879	3.06709	4.57114	3.69623	1.72032	6.90094		1.46473	2.5559	2.30031	1.43524	3.54877	0.815923	2.89997	0.904397	1.51388	0.924058	1.93659	1.16982	0.855245	2.59523	2.27082	4.30572	4.70876	1.09117	2.97861	2.25116	0.806093
1.62202	4.04029	3.80437	3.97148	2.87048	2.20201	3.35217	3.47996	1.91693	1.67117	1.09117	2.06438	1.12067	1.75964	1.3271	4.72842	2.74268	2.17252	2.06438	2.25116	5.71146		3.97148	10.1745	2.98844	3.83386	0.894566	1.51388	1.52371	1.95625	2.02506	1.96608	2.15286	1.50405	1.87761	1.59252	3.02776	5.09215	2.86065	1.7793	1.74981	1.36643	7.3728
1.36643	4.88571	5.88841	6.28163	4.52198	1.49422	3.31284	1.42541	1.35659	2.01523	1.61219	2.5854	1.4549	2.89014	3.89284	1.65151	8.8277	1.41558	5.44604	2.47726	6.11451		1.93659	7.62839	1.84811	3.38166	0.914227	1.97591	1.70066	1.11084	2.66404	0.963379	1.81862	2.20201	1.5532	1.61219	1.61219	1.30744	2.38879	2.4576	4.99384	2.12337	1.75964
3.67657	3.53894	1.60235	1.7793	5.21994	0.74711	2.66404	2.6837	2.18235	1.73015	2.09388	1.60235	2.31997	1.31727	2.71319	4.62029	2.70336	1.73015	1.52371	0.638976	2.48709		2.60506	3.39149	1.2288	7.19585	2.01523	0.97321	4.24673	2.15286	2.75251	1.18948	1.7793	1.36643	0.835584	1.26812	1.52371	5.31825	5.57384	2.33963	1.44507	1.70066	4.50232
2.81149	3.42098	4.18775	3.47996	5.85892	1.92676	4.38436	0.786432	2.82132	0.894566	0.874906	1.67117	1.02236	2.16269	4.30572	5.87858	2.07421	3.18505	3.08675	1.19931	4.43351		1.09117	2.59523	2.01523	6.88128	2.782	2.46743	2.33963	1.94642	2.60506	1.31727	1.98574	1.57286	1.46473	1.12067	2.47726	2.43794	3.60776	1.76947	1.70066	2.10371	7.49076
3.62742	8.15923	3.65691	3.25386	2.02506	2.03489	2.34947	2.10371	0.874906	2.36913	3.12607	2.51658	0.74711	2.65421	1.53354	7.53009	1.73015	2.39862	2.44777	2.12337	1.31727		3.19488	7.07789	1.27795	1.65151	6.71416	1.47456	2.25116	2.21184	3.34234	2.10371	3.15556	1.76947	1.7793	2.47726	0.874906	1.97591	4.99384	1.34676	0.756941	1.42541	1.76947
2.08405	6.06536	7.97245	2.82132	1.37626	1.52371	2.61489	3.42098	1.1305	2.70336	1.93659	2.60506	0.98304	1.35659	6.76332	5.10198	3.86335	2.65421	6.49789	1.92676	3.32267		1.14033	1.59252	2.52641	6.89111	2.76234	0.786432	3.19488	1.11084	2.54607	1.33693	1.62202	2.52641	0.668467	1.11084	2.03489	1.47456	1.5532	1.83828	1.05185	2.47726	4.66944
5.26909	5.85892	1.80879	6.03587	4.22707	1.47456	1.95625	1.94642	3.30301	2.36913	3.69623	1.88744	0.914227	1.73998	1.85795	1.71049	1.96608	4.2369	5.92773	0.904397	3.93216		2.64438	3.42098	3.54877	3.72572	1.02236	1.02236	3.29318	2.59523	1.28778	0.874906	1.09117	2.31997	0.589824	0.884736	2.34947	1.48439	2.66404	4.30572	2.97861	1.70066	5.42638
3.24403	5.0135	2.42811	2.38879	4.04029	2.56573	6.30129	1.85795	1.71049	1.94642	4.95452	3.70606	0.638976	1.1305	8.76872	5.64265	1.84811	1.3271	3.70606	1.27795	3.94199		0.835584	2.11354	5.41655	5.68197	1.02236	1.61219	6.25213	1.98574	0.835584	2.70336	2.54607	2.4576	0.766771	2.02506	2.02506	2.79183	5.63282	2.5854	1.40575	0.835584	3.21454
2.21184	3.30301	2.28065	1.60235	8.11008	1.85795	3.75521	2.26099	1.35659	1.06168	1.4549	1.71049	1.71049	1.15016	2.79183	5.10198	5.31825	4.02063	3.69623	1.87761	7.29416		1.84811	4.08945	3.24403	1.44507	2.27082	1.25829	4.86605	1.73015	1.23863	0.924058	2.08405	1.46473	2.11354	0.845414	0.943718	2.65421	5.50502	3.20471	3.93216	0.855245	1.15999
2.38879	2.47726	2.6837	1.82845	3.38166	1.29761	1.73998	3.72572	1.43524	3.14573	2.54607	1.12067	2.36913	2.69353	2.36913	8.49347	3.44064	2.62472	5.66231	0.786432	2.31997		2.20201	2.1332	4.30572	1.73015	1.2288	2.95895	2.94912	1.87761	2.14303	2.3593	1.84811	2.11354	0.815923	1.16982	0.99287	2.29048	4.87588	0.865075	1.29761	1.66134	4.03046
2.3593	3.56844	1.63185	2.02506	7.23517	1.56303	4.53181	4.24673	2.21184	3.81419	1.43524	4.18775	2.31014	1.73015	2.57557	2.96878	3.09658	2.01523	3.63725	1.56303	6.33078		1.28778	1.73998	2.01523	2.66404	1.78913	0.314573	3.88301	1.7793	3.12607	2.65421	0.776602	0.648806	1.50405	1.9071	1.33693	1.99557	2.28065	1.91693	1.62202	3.21454	1.46473
3.40132	7.12704	1.73998	4.27622	3.05725	0.855245	4.63012	2.66404	1.96608	1.56303	5.78027	6.41925	2.74268	1.04202	1.97591	0.97321	4.26639	2.36913	9.36837	1.50405	2.38879		2.69353	3.64708	1.49422	2.59523	2.07421	1.81862	5.75078	1.73015	3.93216	1.87761	2.42811	2.93929	1.2288	2.48709	1.35659	3.61759	4.00097	1.41558	1.09117	0.953549	2.6837
2.11354	3.81419	3.11624	2.27082	8.51313	1.98574	2.96878	1.54337	1.24846	1.66134	3.84369	3.35217	0.393216	1.67117	1.53354	1.9071	2.3593	2.71319	3.61759	1.80879	5.33791		2.3593	3.74538	3.29318	2.21184	1.42541	2.06438	4.41385	1.42541	1.25829	1.09117	2.50675	1.75964	1.59252	1.54337	1.17965	1.50405	3.10641	2.2315	1.40575	4.65961	2.74268
1.35659	5.33791	2.5559	3.65691	1.96608	0.697958	4.90537	2.782	2.08405	3.19488	2.89997	4.8169	2.2315	1.57286	4.32538	6.34061	3.61759	2.79183	2.15286	1.74981	3.06709		1.3271	2.67387	2.02506	3.74538	1.67117	0.74711	6.94026	1.92676	2.17252	1.16982	2.70336	0.73728	1.62202	0.97321	0.835584	2.40845	3.37183	1.71049	3.02776	1.87761	1.38609
5.00367	1.84811	4.40402	5.85892	7.32365	1.05185	1.67117	1.81862	1.3271	2.08405	4.31555	4.10911	0.825754	2.24133	1.25829	2.38879	5.03317	0.933888	8.63109	2.46743	6.88128		1.681	2.64438	2.95895	3.07692	1.92676	2.34947	2.43794	1.12067	4.14843	3.35217	0.914227	1.16982	1.16982	2.29048	2.29048	1.59252	1.94642	2.49692	1.06168	4.43351	6.9206
4.2369	5.37723	2.19218	2.22167	5.52468	1.78913	2.33963	2.47726	2.19218	2.12337	1.83828	4.72842	1.52371	2.72302	5.20028	5.95722	4.97418	2.36913	2.5854	1.62202	7.09755		0.717619	3.51928	2.782	2.77217	2.85082	2.46743	7.74636	2.81149	2.15286	3.02776	2.63455	1.89727	2.05455	0.865075	1.67117	2.97861	2.10371	1.52371	2.82132	1.9071	3.57827
3.10641	5.34774	6.00637	1.88744	2.97861	0.924058	3.54877	1.86778	2.08405	1.40575	1.60235	3.18505	0.815923	1.18948	2.59523	4.43351	2.12337	2.3298	4.09928	1.53354	2.25116		0.924058	5.08232	2.21184	6.52738	4.16809	1.95625	4.28605	1.43524	3.17522	1.28778	2.25116	1.3271	1.67117	1.03219	1.11084	8.08059	1.27795	8.91617	1.85795	2.2315	2.48709
3.51928	3.42098	6.03587	1.96608	5.63282	1.0027	1.16982	2.60506	1.83828	3.362	1.97591	2.89014	1.52371	3.44064	4.07962	2.81149	6.26197	2.26099	10.3612	3.52911			2.47726	4.17792	2.93929	3.31284	2.1332	1.20914	4.35487	1.41558	1.88744	1.5532	1.84811	1.92676	0.766771	3.93216	1.14033	3.61759	2.42811	3.93216	1.07151	1.36643	1.61219
3.44064	1.53354	3.79453	0.845414	2.01523	0.884736	2.69353	4.22707	0.924058	4.7874	1.1305	6.70433	0.835584	2.33963	5.72129	1.78913	1.51388	2.69353	3.52911	1.86778			1.04202	5.12164	2.30031	3.94199	2.48709	0.344064	2.50675	1.18948	2.09388	2.73285	1.31727	1.75964	1.65151	1.37626	2.14303	2.6837	3.07692	6.37993	1.58269	3.39149	3.10641
3.37183	1.86778	2.09388	1.11084	2.79183	1.38609	5.24943	2.28065	2.75251	2.36913	0.835584	1.7793	2.14303	3.74538	2.43794	10.1646	3.25386	3.0081	1.87761	1.54337			1.48439	2.60506	1.12067	3.41115	2.22167	2.15286	10.086	0.914227	5.043	3.18505	1.53354	1.07151	0.933888	3.35217	1.5532	3.37183	0.99287	2.4576	1.36643	0.865075	1.15999
1.44507	4.21724	5.40672	2.52641	3.27352	1.15999	1.17965	2.31014	1.82845	1.06168	3.7847	1.66134	1.10101	2.02506	4.74808	5.35757	2.64438	5.92773	5.37723	1.67117			1.19931	3.33251	1.76947	4.85622	1.30744	2.26099	0.825754	1.39592	2.07421	2.06438	2.15286	1.11084	2.49692	1.51388	1.44507	3.93216	5.07249	2.04472	1.11084	1.43524	3.34234
2.09388	4.35487	1.54337	6.51755	2.1332	1.18948	4.31555	1.66134	3.73555	0.943718	3.14573	2.15286	0.825754	2.02506	2.93929	4.10911	2.85082	1.0027	2.95895	1.83828			1.2288	3.38166	3.12607	2.5559	3.38166	0.874906	5.71146	1.11084	1.72032	1.66134	1.74981	1.88744	1.25829	1.99557	1.38609	5.58367	0.943718	2.47726	2.77217	0.570163	2.84099
3.49962	4.45317	3.16539	2.82132	3.1359	1.29761	4.77757	3.20471	1.48439	3.12607	1.15016	2.48709	0.521011	2.07421	2.72302	1.60235	5.8196	2.82132	2.64438	1.5532			2.43794	1.75964	3.5881	3.31284	1.92676	1.76947	4.77757	1.9071	4.65961	2.85082	3.362	2.76234	1.15016	0.796262	3.34234	2.14303	1.78913	1.74981	0.806093	1.62202	3.42098
1.15016	1.26812	2.28065	2.72302	5.71146	1.40575	2.26099	1.49422	1.56303	2.51658	2.33963	2.02506	0.648806	1.41558	4.11894	2.61489	2.65421	2.82132	2.16269	2.34947			0.796262	7.18602	4.2369	6.06536	0.924058	2.63455	9.57481	1.15016	3.22437	4.25656	1.23863	1.78913	2.84099	2.69353	1.99557	2.80166	4.10911	1.64168	2.22167	0.865075	2.60506
1.78913	1.26812	1.52371	1.54337	3.21454	0.648806	3.50945	2.73285	4.16809	2.73285	1.95625	5.64265	1.59252	1.34676	4.43351	3.95182	4.76774	1.17965	5.37723	2.0054			0.766771	2.43794	2.15286	5.12164	1.36643	1.57286	4.74808	1.31727	1.54337	2.43794	3.38166	2.34947	2.38879	2.46743	0.99287	3.99114	1.42541	3.01793	1.96608	1.24846	4.35487
1.59252	9.33888	3.1359	3.9125	5.94739	1.30744	2.34947	1.94642	2.60506	3.54877	2.53624	2.3298	0.99287	5.37723	1.5532	7.87415	3.83386	4.45317	3.45047	0.933888			1.80879	2.83115	1.16982	2.36913	5.5935	1.1305	7.60873	1.37626	1.2288	1.42541	1.40575	2.21184	0.776602	2.73285	0.99287	3.49962	3.62742	3.55861	1.38609	1.64168	2.84099
2.86065	6.4684	1.60235	3.81419	1.89727	1.01253	2.0054	1.64168	1.28778	2.02506	5.51485	1.49422	0.619315	2.08405	3.95182	1.71049	2.43794	2.52641	2.37896	1.78913			1.05185	4.12877	2.93929	3.62742	2.54607	0.471859	2.57557	2.15286	1.75964	2.75251	0.963379	0.894566	0.786432	4.30572	2.31997	2.3593	2.89997	1.38609	2.59523	1.15999	3.38166
6.144	3.90267	0.904397	1.85795	2.91963	1.31727	2.91963	1.71049	1.37626	2.29048	1.74981	1.61219	0.99287	2.22167	3.14573	9.44701	1.76947	3.17522	3.97148	1.06168			2.50675	3.0081	1.94642	1.16982	2.05455	0.72745	3.30301	2.07421	1.56303	0.845414	1.59252	2.20201	1.48439	1.06168	1.28778	2.41828	1.76947	2.94912	1.75964	2.37896	2.11354
4.7874	4.10911	5.18062	7.26466	5.31825	1.69083	2.69353	2.26099	1.02236	2.75251	4.97418	3.05725	1.62202	4.05013	1.27795	5.50502	2.26099		2.30031	1.0027			3.39149	2.31997	1.92676	1.93659	2.57557	0.72745	4.7874	1.15999	1.19931	0.904397	1.52371	1.36643	1.67117	2.77217	1.67117	3.80437	2.77217	4.57114	1.92676	0.815923	2.36913
5.74095	2.51658	3.38166	9.23075	3.10641	1.73015	2.98844	1.72032	2.74268	1.78913	2.70336	1.09117	1.39592	0.963379	1.83828	6.65518	4.07962		1.82845	0.432538			2.07421	2.12337	4.70876	4.07962	2.75251	2.10371	2.9098	1.02236	2.70336	1.2288	1.69083	1.4549	1.48439	1.99557	1.48439	3.69623	0.806093	2.25116	2.27082	1.44507	2.39862
5.17079	1.1305	3.56844	3.21454	3.61759	1.35659	2.22167	3.56844	5.47553	1.98574	2.28065	1.39592	2.15286	4.19758	7.97245	3.34234	1.54337		1.15016	1.681			1.95625	7.46127	3.89284	4.80707	2.27082	1.41558	6.16366	1.89727	0.904397	1.70066	4.11894	2.51658	1.73015	2.73285	2.96878	4.25656	6.19315	4.02063	1.37626	0.99287	3.99114
1.99557	5.05283	3.73555	4.29589	7.66771	2.34947	5.25926	1.17965	2.92946	1.42541	3.93216	5.00367	1.47456	2.42811	2.36913	2.14303	2.33963		3.41115	2.33963			1.16982	3.94199	2.16269	1.57286	2.57557	2.16269	2.15286	1.20914	1.01253	0.98304	1.62202	1.80879	1.78913	1.58269	4.39419	1.01253	1.91693	3.29318	2.34947	3.362	3.56844
4.35487	3.66674	2.95895	4.42368	3.24403	0.845414	5.41655	1.28778	2.96878	2.41828	1.73998	1.18948	2.1332	1.09117	4.25656	3.71589	7.97245		5.87858	1.3271			0.874906	4.95452	2.47726	2.38879	1.99557	0.97321	4.35487	1.75964	1.36643	2.36913	3.20471	4.25656	2.17252	1.74981	2.12337	4.58097	1.33693	2.83115	0.933888	1.88744	4.07962
2.14303	3.59793	2.66404	2.76234	1.27795	0.933888	5.27893	2.84099	0.953549	1.56303	1.36643	3.87318	1.03219	2.3593	5.09215	3.0081	1.64168		6.09485	2.5559			0.874906	5.54434	4.82673	2.91963	1.67117	2.72302	2.22167	1.09117	0.825754	3.51928	3.28335	0.766771	1.58269	0.756941	3.53894	3.9125	2.97861	4.21724	2.38879	1.7793	1.38609
1.58269	4.22707	4.94469	2.52641	1.5532	1.38609	3.11624	0.845414	1.65151	1.58269	1.04202	1.41558	1.34676	1.12067	3.30301	5.86875	5.78027		1.06168	1.66134			1.06168	6.25213	2.9098	7.21551	1.07151	1.34676	5.13147	3.14573	1.06168	1.02236	4.06979	1.58269	1.59252	1.71049	3.29318	1.5532	1.63185	2.782	1.07151	1.88744	9.41752
2.74268	3.07692	3.94199	3.94199	2.72302	1.3271	1.31727	1.47456	1.34676	0.884736	3.21454	2.01523	0.904397	3.20471	6.6945	4.2369	1.75964		10.3809	2.14303			3.51928	2.09388	0.943718	2.37896	3.15556	1.67117	6.38976	2.66404	2.85082	1.07151	1.67117	1.50405	0.48169	1.01253	2.66404	1.26812	2.5854	2.64438	2.63455	1.51388	2.5559
2.14303	4.34504	7.9233	1.42541	5.44604	4.14843	2.14303	1.681	0.796262	3.18505	1.21897	3.06709	2.29048	1.5532	2.77217	3.18505	1.79896		3.56844	0.855245			2.27082	3.09658	1.63185	1.52371	3.99114	1.35659	2.04472	1.01253	4.16809	1.51388	3.77487	1.5532	1.98574	0.825754	1.17965	2.43794	0.678298	6.90094	1.05185	1.76947	0.904397
2.3298	2.43794	1.91693	1.3271	3.1359	2.3593	10.6365	1.92676	1.57286	4.20741	3.57827	6.37993	2.37896	1.19931	0.874906	3.82403	2.57557		3.64708	0.717619			2.89997	4.2369	3.04742	3.98131	5.87858	0.99287	4.17792	2.22167	1.11084	3.33251	1.91693	1.52371	0.825754	1.57286	2.37896	3.53894	1.96608	6.09485	2.3593	1.73998	1.94642
3.63725	1.63185	5.93756	2.9098	4.28605	1.01253	5.54434	1.63185	1.24846	1.97591	3.49962	2.85082	1.1305	2.33963	1.53354	1.72032	1.70066		2.42811	1.14033			3.48979	3.89284	4.00097	3.20471	1.61219	2.01523	2.9098	1.38609	2.29048	1.48439	1.01253	1.37626	1.59252	2.782	3.69623	2.54607	6.44874	3.44064	1.79896	2.25116	2.34947
1.64168	2.60506	1.64168	5.15113	4.12877	2.99827	3.53894	2.83115	1.82845	2.0054	2.33963	4.15826	1.33693	3.44064	2.80166	3.28335	9.01448		6.63552	0.806093			2.64438	1.78913	3.92233	1.41558	1.79896	0.72745	3.19488	1.91693	3.47996	0.74711	2.70336	0.953549	1.67117	1.27795	1.10101	1.24846	2.1332	1.97591	1.97591	1.80879	5.87858
3.41115	2.62472	2.0054	3.81419	2.04472	1.56303	6.40942	5.25926	1.42541	6.36027	2.91963	3.47013	1.78913	1.86778	1.79896	3.96165	4.40402		2.47726	1.74981			1.46473	1.35659	2.6837	2.5559	1.86778	0.97321	0.766771	1.60235	1.18948	1.15999	1.2288	1.18948	3.01793	1.5532	3.16539	3.89284	1.07151	2.21184	1.70066	2.25116	1.31727
1.87761	6.13417	1.73015	2.43794	2.25116	1.52371	5.2396	1.81862	1.85795	2.16269	2.11354	3.96165	2.6837	1.69083	10.4989	7.08772	8.8277		5.35757	2.3593			2.15286	1.71049	3.04742	2.44777	1.50405	1.60235	2.3298	1.01253	4.20741	1.19931	2.81149	2.10371	0.579994	2.38879	1.56303	5.84909	3.34234	3.42098	1.75964	2.38879	1.35659
3.61759	1.91693	1.58269	2.89014	6.21281	2.0054	4.18775	2.29048	1.01253	2.18235	0.98304	2.71319	1.3271	1.3271	3.97148	4.79723	4.00097		3.6864	2.2315			0.914227	1.98574	3.41115	2.9098	2.80166	0.74711	0.825754	1.06168	1.17965	1.63185	1.89727	0.99287	1.15016	1.80879	1.78913	3.42098	2.59523	2.03489	1.96608	0.884736	2.3298
3.02776	3.64708	5.88841	3.9125	3.05725	1.29761	4.10911	1.11084	1.54337	1.681	1.97591	1.20914	1.38609	3.01793	4.75791	4.20741	4.26639		5.34774	2.49692			0.97321	1.72032	4.34504	0.924058	1.98574	1.33693	6.144	3.06709	2.44777	1.33693	2.42811	2.19218	1.29761	1.73015	1.72032	2.3298	5.03317	1.29761	4.85622	1.40575	3.60776
2.02506	5.68197	2.47726	1.85795	3.14573	2.19218	3.28335	3.41115	1.86778	3.63725	1.15999	4.60063	1.30744	1.81862	5.73112	4.85622	1.94642		2.04472	1.42541			1.30744	4.73825	5.73112	2.31997	2.77217	0.776602	4.50232	2.12337	1.5532	1.82845	1.89727	0.629146	0.796262	0.845414	1.31727	3.24403	2.91963	2.71319	2.66404	0.658637	3.03759
3.86335	4.09928	1.36643	2.50675	2.91963	1.30744	2.21184	0.914227	1.58269	3.53894	3.24403	5.26909	0.766771	2.21184	8.67041	3.02776	6.41925		2.20201	0.845414			1.44507	3.41115	3.72572	3.65691	1.46473	1.67117	4.54164	2.22167	1.46473	2.41828	1.48439	1.64168	1.39592	2.28065	2.97861	1.82845	3.32267	1.66134	1.3271	0.786432	6.66501
2.37896	5.0135	5.0135	4.29589	3.06709	2.22167	5.2396	2.07421	1.44507	1.75964	0.963379	1.14033	0.73728	3.76504	11.0887	5.66231			2.25116	1.87761			2.82132	2.10371	4.60063	1.40575	2.5854	0.894566	1.69083	3.44064	2.17252	2.6837	1.97591	1.60235	2.82132	1.44507	0.953549	3.12607	0.943718	2.88031	2.47726	1.58269	3.31284
3.09658	2.20201	2.25116	2.73285	1.99557	2.24133	2.76234	2.79183	0.943718	3.71589	1.73998	1.37626	1.17965	0.924058	1.15016	2.61489				0.678298			1.10101	3.6864	2.15286	2.69353	2.70336	1.31727	1.14033	4.17792	1.08134	2.14303	2.05455	2.87048	1.35659	1.12067	1.5532	2.56573	2.22167	1.83828	4.95452	1.33693	4.69893
7.39246	4.83656	7.45144	2.65421	4.70876	1.06168	3.35217	2.87048	1.60235	4.7874	2.82132	3.18505	1.26812	1.60235	6.87145	1.81862				1.85795			2.54607	4.6891	1.81862	5.53451	0.786432	1.43524	2.85082	1.15999	1.63185	1.66134	3.71589	2.09388	2.21184	1.83828	3.85352	2.42811	1.79896	1.48439	1.72032	2.51658	2.03489
3.32267	3.41115	4.463	3.87318	4.07962	1.34676	1.84811	1.52371	1.40575	3.95182	1.48439	3.81419	0.894566	0.963379	3.45047	6.39959				0.776602			1.53354	2.80166	1.34676	1.73998	1.52371	1.15016	1.60235	3.85352	2.3593	1.31727	3.19488	1.72032	1.18948	1.23863	1.07151	4.63995	2.74268	2.02506	5.39689	2.27082	2.53624
3.0081	1.92676	2.44777	1.76947	4.12877	2.06438	2.95895	3.43081	3.02776	7.86432	1.12067	0.904397	1.86778	2.25116	5.58367	4.63995				0.933888			1.93659	3.33251	2.76234	5.38706	2.96878	2.22167	2.4576	1.02236	1.80879	1.25829	3.44064	1.05185	1.44507	0.904397	1.84811	1.681	1.56303	2.54607	2.09388	2.6837	3.56844
3.30301	3.85352	3.37183	5.07249	5.95722	1.52371	2.27082	2.82132	2.06438	4.463	1.02236	1.91693	0.815923	1.07151	7.97245	3.42098				0.766771			2.28065	7.0484	1.64168	3.77487	3.95182	0.678298	2.04472	0.963379	2.26099	0.855245	1.94642	0.894566	1.20914	2.51658	2.02506	4.00097	2.49692	3.31284	2.95895	1.35659	3.4603
3.44064	1.94642	5.51485	2.16269	1.70066	0.629146	3.21454	1.57286	1.25829	1.88744	2.52641	2.11354	1.41558	1.82845	6.23247	4.87588				0.73728			0.688128	1.73998	1.18948	3.77487	1.63185	1.2288	6.60603	1.2288	3.61759	1.16982	2.56573	0.943718	1.06168	1.27795	3.30301	2.10371	5.76061	2.62472	1.4549	1.14033	5.60333
5.73112	6.01621	5.3674	3.65691	5.0135	0.97321	2.40845	2.92946	1.86778	2.46743	1.36643	2.30031	1.49422	1.53354	4.18775	5.35757				0.953549			2.31014	3.45047	2.67387	1.73015	0.904397	2.10371	2.22167	1.27795	1.49422	1.93659	3.65691	1.86778	1.36643	1.30744	1.30744	3.94199	1.02236	1.72032	2.62472	1.15016	2.40845
6.6945	3.16539	7.33348	2.02506	1.87761	1.31727	3.15556	1.94642	3.38166	1.61219	2.54607	7.3728	1.17965	1.81862	2.16269	3.57827				0.412877			1.57286	1.86778	1.95625	3.50945	3.10641	0.98304	2.41828	1.24846	2.80166	1.79896	1.69083	1.681	1.61219	2.31997	0.914227	2.44777	3.9125	1.23863	1.59252	2.56573	1.17965
6.08502	5.63282	3.85352	5.74095	2.40845	0.835584	5.03317	1.64168	2.41828	3.34234	3.97148	5.22977	1.1305	1.06168	1.56303	2.46743				0.825754			3.65691	3.99114	1.96608	2.30031	0.855245	0.74711	2.91963	1.18948	1.01253	1.51388	5.07249	1.61219	1.29761	1.42541	2.99827	5.8196	5.4657	3.20471	2.63455	1.15999	0.766771
2.02506	1.46473	1.16982	13.6544	3.09658	1.60235	3.47996	1.38609	1.85795	4.88571	2.16269	2.83115	1.21897	1.7793	6.29146	4.52198				1.41558			3.25386	4.05996	3.25386	6.31112	1.87761	1.21897	3.19488	1.38609	2.37896	2.88031	1.72032	2.37896	1.88744	1.681	1.95625	1.15999	5.05283	2.10371	1.30744	1.42541	2.53624
2.27082	2.71319	4.52198	2.81149	1.44507	1.73998	5.02333	2.24133	2.66404	3.37183	3.02776	4.74808	1.41558	1.43524	3.57827	2.0054				1.64168			2.14303	7.3728	2.01523	1.67117	1.44507	1.63185	2.25116	1.2288	1.2288	0.98304	2.80166	1.84811	1.65151	1.65151	4.69893	4.89554	4.21724	1.98574	1.58269	1.58269	1.681
1.62202	1.96608	1.54337	4.0108	4.64978	2.60506	4.09928	2.92946	4.03046	3.14573	2.44777	2.60506	1.51388	1.28778	4.75791	4.66944				1.37626			3.12607	4.99384	3.25386	5.34774	6.03587	0.72745	3.47013	0.865075	2.18235	1.5532	1.78913	2.80166	1.26812	1.83828	1.74981	1.80879	1.1305	1.58269	1.98574	1.34676	3.08675
2.56573	3.87318	3.14573	3.08675	4.5908	3.55861	6.8223	1.80879	2.28065	1.3271	1.26812	1.66134	0.707789	2.08405	1.58269	2.60506				0.904397			2.44777	1.70066	8.26737	8.95549	5.48536	0.73728	2.46743	1.37626	2.85082	3.22437	4.54164	2.30031	1.66134	1.47456	0.835584	5.79994	4.99384	2.20201	1.15016	1.06168	1.20914
3.67657	2.6837	1.681	2.66404	1.1305	1.64168	6.16366	1.15016	2.53624	2.04472	3.95182	4.08945	0.697958	3.81419	2.43794	2.83115				2.2315			4.49249	2.88031	2.21184	1.75964	1.94642	1.17965	2.49692	1.07151	4.09928	1.69083	1.70066	0.845414	1.33693	1.11084	1.82845	4.97418	2.61489	4.25656	1.14033	1.11084	1.62202
1.51388	3.74538	4.463	3.49962	8.31652	2.06438	4.56131	1.37626	2.72302	2.93929	3.98131	3.65691	1.3271	1.42541	3.69623	5.74095				1.09117			2.06438	8.28703	2.38879	5.94739	2.20201	1.30744	2.3298	0.914227	3.73555	0.855245	1.24846	1.98574	2.09388	1.49422	2.36913	6.63552	4.03046	4.83656	5.17079	0.796262	3.33251
2.91963	3.08675	2.5854	4.38436	1.9071	2.0054	3.1359	2.2315	1.11084	4.93486	1.67117	1.92676	1.03219	1.11084	5.21994	1.02236				1.16982			1.96608	4.5908	5.2396	4.64978	3.04742	1.29761	1.74981	2.3298	2.74268	1.98574	4.37453	2.60506	1.63185	1.73015	1.71049	2.0054	2.31014	3.92233	1.17965	2.19218	2.30031
6.0457	1.3271	1.2288	1.39592	3.59793	1.04202	6.19315	1.3271	1.73015	2.82132	1.89727	3.39149	0.678298	1.44507	7.2745	9.4765				2.11354			2.03489	10.8823	0.845414	1.58269	3.27352	0.648806	3.94199	1.60235	2.09388	3.20471	2.72302	2.06438	2.4576	1.25829	1.20914	2.93929	4.63995	2.21184	1.53354	2.67387	1.36643
5.47553	6.21281	4.27622	2.42811	1.23863	1.46473	3.12607	1.53354	0.756941	1.65151	4.94469	3.52911	0.943718	1.39592	11.7178	2.71319				1.62202			2.94912	5.62299	1.94642	3.74538	2.31997	2.64438	2.76234	1.89727	1.07151	3.16539	0.884736	1.44507	1.11084	2.97861	2.29048	2.86065	1.08134	3.02776	1.99557	1.39592	0.98304
3.362	4.64978	3.56844	3.0081	5.13147	1.56303	1.89727	2.70336	1.33693	1.65151	1.76947	3.60776	0.707789	3.04742	4.95452	3.56844				0.74711			3.47996	3.7847	2.10371	3.20471	1.29761	0.963379	2.18235	1.62202	3.27352	3.29318	1.06168	1.25829	2.48709	2.51658	0.648806	5.0135	3.64708	1.96608	1.681	1.62202	2.83115
1.93659	3.42098	2.48709	2.89014	2.86065	1.14033	5.39689	2.91963	2.75251	2.60506	2.74268	4.89554	1.84811	1.02236	5.98671	5.29859				1.37626			5.54434	4.05013	0.786432	2.34947	1.85795	1.91693	3.84369	2.39862	2.27082	2.21184	2.65421	1.16982	0.953549	1.88744	0.933888	1.29761	3.82403	5.20028	1.52371	0.98304	5.22977
2.74268	7.12704	1.87761	4.41385	2.43794	2.09388	1.84811	0.933888	1.49422	3.60776	2.17252	2.57557	1.39592	2.12337		4.12877				1.681			3.15556	7.18602	4.87588	3.38166	1.93659	0.678298	3.50945	1.17965	1.1305	1.33693	0.806093	2.39862	0.74711	1.29761	1.12067	2.85082	4.04029	3.0081	6.16366	1.66134	2.57557
3.87318	4.72842	1.81862	5.08232	1.94642	0.933888	11.6294	2.48709	5.9179	3.39149	1.94642	3.39149	0.717619	1.09117		2.36913				1.05185			2.95895	1.69083	1.7793	2.86065	2.51658	2.89014	3.04742	1.4549	1.62202	1.11084	2.41828	0.894566	1.04202	0.933888	3.52911	1.37626	2.40845	1.69083	1.7793	2.1332	2.15286
1.87761	5.03317	2.14303	2.71319	4.14843	1.50405	6.39959	1.47456	1.89727	1.20914	3.44064	5.0135	0.865075	3.57827		2.85082				0.943718			2.84099	1.21897	2.07421	1.81862	3.27352	1.08134	1.08134	1.92676	1.96608	1.49422	2.95895	1.67117	1.42541	1.33693	3.04742	4.18775	5.37723	1.95625	2.99827	1.49422	1.59252
1.3271	2.99827	3.94199	5.0135	2.87048	1.47456	6.11451	1.75964	1.82845	2.31014	2.47726	1.91693	2.2315	1.48439		1.48439				1.17965			1.12067	4.94469	2.33963	1.17965	3.76504	0.99287	4.60063	1.66134	0.914227	1.19931	2.0054	3.07692	1.56303	3.37183	2.24133	4.38436	1.28778	1.56303	1.60235	1.27795	1.87761
1.43524	3.66674	3.84369	4.33521	1.66134	2.20201	2.62472	1.54337	2.4576	2.53624	3.65691	3.81419	0.442368	4.92503		2.75251				0.619315			1.92676	4.33521	1.1305	2.48709	1.19931	0.403046	3.43081	1.44507	2.47726	3.72572	1.0027	1.42541	1.70066	2.38879	1.83828	2.72302	2.1332	6.21281	2.40845	1.60235	2.86065
2.5854	3.02776	4.63995	1.88744	3.99114	2.01523	3.51928	1.33693	1.33693	2.4576	2.66404	2.3298	0.806093	2.02506		2.4576				1.11084			1.63185	2.0054	1.40575	5.25926	1.33693	1.58269	2.99827	1.97591	0.865075	2.12337	1.99557	2.10371	3.07692	4.42368	1.88744	1.96608	1.56303	3.02776	0.835584	1.53354	2.19218
3.56844	2.42811	3.55861	3.22437	2.54607	1.02236	4.44334	1.4549	2.49692	1.87761	2.2315	5.33791	1.54337	3.19488		3.09658				0.579994			1.20914	1.33693	1.4549	1.4549	1.2288	1.29761	6.52738	1.17965	0.855245	2.56573	2.14303	2.38879	1.2288	1.48439	7.11721	5.73112	1.56303	3.76504	1.08134	0.74711	5.32808
1.52371	5.45587	1.65151	4.85622	4.02063	2.12337	4.27622	1.37626	3.99114	1.3271	4.39419	3.09658	0.963379	4.16809		4.31555				1.39592			1.89727	2.10371	2.77217	3.69623	2.61489	0.756941	3.77487	1.56303	3.49962	1.84811	2.3298	2.42811	1.60235	1.72032	7.19585	4.50232	7.49076	1.70066	0.855245	1.87761	3.18505
6.03587	1.97591	1.81862	1.47456	1.87761	1.73998	2.51658	2.29048	2.0054	1.15999	4.5908	3.14573	1.37626	6.03587		2.25116				0.933888			3.39149	1.65151	6.9206	3.69623	1.60235	1.30744	3.25386	0.97321	3.2342	2.26099	0.924058	1.29761	0.963379	1.54337	2.81149	3.08675	3.43081	1.98574	2.15286	2.77217	2.82132
4.31555	2.07421	8.64092	2.08405	6.78298	1.61219	3.27352	1.95625	1.15016	2.01523	2.3593	3.57827	1.15999	1.7793		1.9071				1.71049			5.12164	1.18948	2.40845	2.80166	2.79183	1.25829	2.50675	1.73015	2.3298	3.43081	1.80879	1.43524	0.865075	0.894566	3.80437	1.99557	2.48709	2.98844	1.99557	1.67117	3.99114
3.54877	2.08405	3.65691	4.49249	3.50945	1.42541	1.96608	1.57286	1.42541	5.34774	1.74981	3.48979	0.74711	1.93659		4.21724				1.82845			1.64168	2.71319	2.43794	1.2288	1.63185	0.835584	4.56131	2.95895	1.25829	3.2342	2.70336	2.21184	1.73998	2.4576	1.15016	5.76061	3.49962	6.01621	0.99287	0.756941	0.953549
5.88841	3.26369	2.63455	1.80879	2.3298	0.786432	2.96878	1.10101	0.97321	1.17965	1.43524	4.69893	0.766771	2.30031		1.83828				2.56573			5.21011	3.59793	2.44777	1.97591	1.75964	1.3271	1.86778	1.43524	2.1332	2.05455	1.61219	1.71049	2.6837	1.51388	1.25829	2.76234	7.60873	2.25116	4.58097	0.442368	1.69083
4.19758	2.20201	1.54337	4.52198	1.49422	1.01253	1.71049	3.64708	0.97321	1.54337	3.27352	2.85082	0.786432	1.83828		2.04472				1.19931			2.31014	1.37626	1.12067	1.23863	3.1359	2.14303	2.9098	1.01253	2.22167	2.2315	1.0027	2.4576	0.806093	1.17965	1.47456	2.24133	3.99114	3.18505	0.933888	1.02236	2.81149
2.49692	2.87048	3.90267	4.1386	1.28778	1.5532	1.74981	1.11084	1.65151	1.42541	2.57557	2.76234	0.815923	2.53624		4.71859				1.97591			2.95895	3.52911	6.53722	1.51388	1.91693	1.46473	2.05455	1.11084	1.78913	1.44507	1.91693	2.42811	1.94642	1.73998	3.41115	1.63185	3.14573	1.9071	1.87761	1.59252	1.681
2.87048	2.29048	2.47726	5.19045	1.98574	0.658637	1.59252	1.09117	2.40845	3.67657	2.83115	4.80707	0.776602	3.98131		4.6891				1.15999			3.17522	3.34234	4.00097	1.1305	3.14573	0.72745	6.40942	1.64168	0.904397	2.21184	4.1386	3.71589	1.1305	2.54607	2.86065	3.63725	2.01523	7.07789	3.41115	2.66404	2.24133
2.69353	1.83828	3.03759	1.62202	5.47553	2.01523	3.70606	1.53354	2.59523	3.0081	2.08405	3.22437	1.03219	1.97591		2.87048				0.72745			3.28335	8.25754	3.74538	1.12067	1.4549	0.855245	3.77487	2.31997	0.904397	2.12337	3.08675	1.09117	1.83828	1.38609	1.81862	2.782	2.51658	3.44064	1.43524	1.57286
5.45587	7.45144	1.37626	2.70336	1.93659	1.56303	2.73285	1.36643	1.31727	1.87761	1.93659	9.56498	0.383386	4.10911		5.10198				0.845414			4.8169	6.0457	2.43794	1.67117	2.3298	3.76504	1.72032	1.23863	1.04202	0.924058	2.88031	3.32267	1.28778	2.05455	1.63185	1.44507	3.11624	5.53451	1.82845	2.05455
3.01793	8.98498	5.68197	4.50232	3.03759	0.648806	1.52371	3.92233	1.59252	4.06979	2.47726	2.42811	0.73728	1.2288		4.71859				1.47456			2.74268	4.2369	3.49962	0.953549	1.01253	0.933888	4.49249	0.786432	3.48979	3.19488	1.80879	2.08405	0.924058	2.0054	1.96608	1.7793	2.56573	1.10101	2.29048	2.08405
1.37626	3.72572	2.26099	5.09215	5.03317	1.14033	2.86065	1.84811	1.80879	1.92676	2.18235	3.52911	1.42541	1.60235		5.70163				1.47456			2.82132	1.61219	1.60235	1.14033	1.82845	1.19931	4.63012	1.67117	2.94912	1.79896	1.25829	2.06438	1.46473	2.40845	5.38706	4.03046	3.31284	1.2288	1.12067	0.697958
2.40845	3.56844	12.6911	3.03759	2.17252	0.953549	3.48979	2.25116	1.37626	2.91963	1.02236	7.29416	1.2288	1.02236		2.59523				0.697958			1.76947	4.97418	2.25116	1.1305	2.50675	2.12337	2.92946	1.41558	1.36643	1.92676	1.40575	1.96608	1.64168	1.58269	1.96608	0.98304	0.815923	1.65151	4.32538	1.25829
3.55861	2.46743	3.6864	3.47996	2.63455	1.11084	3.54877	1.62202	1.78913	4.20741	1.2288	2.59523	1.51388	1.50405		5.7901				1.5532			1.35659	3.30301	2.17252	3.06709	2.3298	0.884736	2.48709	2.75251	1.57286	2.12337	1.11084	1.01253	2.03489	1.26812	1.29761	1.24846	0.796262	1.96608	1.15999	1.29761
1.67117	6.07519	4.03046	6.52738	2.05455	1.70066	4.21724	1.65151	1.86778	1.98574	1.15999	5.19045	1.23863	0.933888		3.84369				1.10101			2.1332	2.48709	1.9071	1.15999	4.2369	1.38609	2.52641	2.67387	1.2288	2.22167	1.41558	1.91693	1.36643	1.3271	1.20914	3.17522	2.08405	1.07151	4.55147	2.06438
1.84811	3.04742	2.82132	1.86778	4.90537	3.07692	7.02874	8.54262	1.31727	2.09388	1.14033	3.6864	0.924058	3.01793		2.73285				1.2288			1.83828	2.39862	3.54877	2.34947	3.20471	1.97591	1.67117	1.23863	2.98844	0.904397	4.88571	2.07421	1.36643	1.49422	2.71319	4.48266	4.6891	0.756941	3.50945	1.681
1.56303	3.54877	2.52641	2.17252	6.65518	1.61219	6.02604	2.62472	1.60235	1.15016	1.33693	1.1305	1.35659	2.46743		9.39786				1.63185			3.60776	6.83213	1.19931	1.27795	3.62742	2.49692	2.29048	2.39862	2.77217	1.3271	1.72032	1.81862	1.06168	1.37626	3.37183	1.03219	1.20914	2.67387	1.24846	0.658637
2.87048	2.11354	5.96705	1.63185	1.62202	1.17965	2.89997	4.9152	1.56303	2.66404	2.56573	11.0494	1.59252	1.48439		1.91693				1.34676			2.09388	1.51388	1.54337	2.86065	2.76234	2.31014	3.53894	1.85795	2.47726	2.07421	1.24846	1.37626	1.11084	1.65151	3.57827	6.62569	4.67927	4.63995	1.92676	4.22707
1.86778	4.43351	2.03489	5.16096	1.75964	1.49422	2.84099	2.28065	2.11354	2.71319	3.52911	1.06168	1.31727	1.27795		3.60776				2.65421			2.69353	3.80437	0.943718	1.33693	0.924058	1.70066	3.06709	3.01793	0.98304	2.08405	1.54337	3.24403	0.924058	2.93929	5.2396	2.82132	2.69353	2.27082	1.74981	3.25386
0.845414	2.28065	3.85352	8.43448	4.80707	1.16982	6.05553	1.97591	1.67117	1.39592	1.52371	3.0081	1.86778	4.28605		3.62742				1.60235			2.82132	5.29859	2.02506	2.66404	1.25829	1.65151	6.0457	2.27082	1.99557	1.44507	2.04472	1.06168	1.36643	1.11084	1.06168	2.5559	4.0108	1.60235	2.02506	2.54607
1.18948	4.65961	1.681	5.35757	3.5881	1.40575	9.09312	4.08945	1.06168	3.96165	4.51215	4.05996	1.70066	1.20914		3.22437				0.756941			1.84811	1.87761	1.80879	1.06168	1.51388	1.89727	5.50502	0.74711	1.96608	2.87048	1.35659	0.924058	1.03219	1.34676	2.30031	2.82132	2.5559	2.5854	3.17522	1.54337
5.33791	5.65248	7.33348	2.21184	6.26197	0.963379	3.70606	3.2342	1.94642	1.67117	2.27082	2.29048	1.33693	2.97861		5.60333				3.10641			1.70066	5.41655	2.44777	1.21897	1.19931	2.80166	3.24403	1.04202	4.30572	1.31727	0.963379	2.82132	0.638976	1.07151	0.717619	1.01253	1.70066	4.57114	2.4576	1.01253
7.81517	3.48979	4.47283	3.09658	3.82403	1.7793	2.91963	1.11084	2.1332	4.75791	1.23863	3.32267	0.943718	2.53624		4.27622				0.806093			2.28065	5.28876	2.34947	0.874906	2.67387	1.54337	1.39592	1.31727	2.17252	0.924058	1.81862	3.0081	1.54337	1.79896	1.73015	4.04029	1.01253	4.10911	1.76947	1.3271
3.14573	2.59523	1.96608	3.22437	1.18948	0.776602	0.963379	0.963379	0.99287	3.75521	2.54607	2.05455	0.766771	4.97418		1.76947				0.73728			3.16539	2.03489	1.93659	3.84369	0.855245	1.59252	2.40845	1.29761	3.88301	1.88744	1.97591	3.26369	1.09117	0.904397	1.94642	1.51388	3.29318	2.11354	2.26099	1.01253
3.60776	6.42908	4.87588	2.25116	1.99557	1.38609	6.16366	1.70066	0.98304	4.49249	3.1359	7.15653	1.19931	1.28778		4.52198				0.697958			3.28335	1.47456	2.47726	4.99384	2.82132	0.933888	3.47996	2.01523	2.30031	0.668467	1.2288	1.48439	1.41558	1.40575	1.97591	3.22437	5.38706	1.66134	2.86065	1.10101
1.98574	3.73555	1.24846	2.73285	1.53354	0.776602	2.5854	2.5559	1.92676	2.77217	1.40575	1.53354	2.06438	1.96608		5.55418				1.41558			2.782	1.49422	2.5559	2.0054	1.92676	1.93659	1.64168	1.79896	1.54337	1.73998	2.4576	2.25116	1.24846	1.81862	1.91693	2.17252	0.953549	1.57286	2.22167	1.28778
1.5532	6.83213	2.63455	3.03759	1.96608	0.756941	4.83656	2.31014	1.50405	1.54337	2.27082	5.87858	1.70066	2.0054		3.84369				1.02236			3.69623	1.88744	2.44777	2.97861	1.97591	1.07151	5.70163	1.18948	2.59523	1.71049	1.82845	0.963379	0.796262	1.09117	2.94912	2.36913	4.56131	3.19488	6.23247	3.95182
1.97591	2.80166	2.02506	1.49422	2.02506	0.668467	4.30572	1.95625	3.15556	1.73998	2.37896	1.56303	1.99557	8.6016		3.89284				1.54337			3.90267	1.72032	4.3647	1.0027	3.53894	1.60235	2.62472	2.27082	2.80166	1.70066	1.62202	2.22167	0.638976	2.50675	0.914227	2.99827	1.95625	2.56573	0.943718	1.41558
2.76234	3.16539	4.00097	5.21994	4.17792	0.678298	5.8196	1.44507	2.98844	1.72032	1.82845	1.75964	1.681	7.48093		3.2342				1.12067			2.11354	2.37896	3.24403	2.61489	3.50945	1.65151	2.47726	2.18235	1.4549	3.69623	7.245	1.99557	1.2288	2.99827	3.05725	3.74538	4.58097	1.95625	4.89554	2.01523
1.23863	4.35487	1.37626	6.48806	2.14303	1.52371	3.77487	1.40575	1.63185	2.96878	1.27795	5.60333	2.79183	1.15016		1.49422				3.10641			3.30301	4.37453	2.33963	3.92233	2.6837	1.82845	2.74268	1.21897	1.84811	2.95895	1.02236	1.15999	1.04202	0.786432	1.99557	1.81862	3.04742	2.77217	2.36913	1.08134
1.73015	2.17252	1.86778	1.16982	1.5532	1.26812	2.11354	3.1359	1.52371	2.02506	1.17965	3.06709	1.11084	1.57286		2.0054				1.17965			2.72302	4.52198	1.49422	2.17252	1.96608	2.36913	1.28778	2.3298	2.5559	1.73015	1.76947	1.74981	0.894566	1.78913	5.63282	3.20471	2.76234	1.99557	1.06168	2.73285
1.12067	3.37183	3.11624	2.83115	3.6864	1.03219	1.69083	2.50675	2.43794	0.963379	1.34676	3.29318	1.04202	3.19488		2.61489				2.33963			1.5532	1.31727	1.70066	1.88744	2.46743	0.874906	3.47996	1.49422	1.88744	1.15016	1.41558	0.717619	2.51658	1.52371	3.20471	4.07962	2.50675	1.52371	2.37896	3.16539
2.49692	2.81149	5.74095	2.14303	1.61219	1.83828	7.38263	2.64438	1.85795	2.9098	2.5559	2.29048	1.53354	1.88744		2.82132				1.41558			2.65421	1.21897	1.80879	1.34676	3.33251	2.26099	5.89824	2.74268	1.59252	1.91693	1.08134	1.92676	1.34676	1.19931	2.44777	7.03857	1.47456	3.4603	1.89727	2.54607
2.99827	5.47553	3.51928	1.03219	1.39592	1.96608	1.681	4.60063	1.53354	2.41828	4.08945	1.681	2.1332	2.50675		7.48093				1.79896			3.19488	9.20125	1.49422	1.05185	1.26812	1.44507	5.2396	0.845414	1.40575	3.12607	2.05455	2.06438	1.12067	1.23863	1.98574	4.88571	1.75964	3.14573	0.894566	2.02506
1.38609	3.52911	3.48979	4.34504	3.18505	2.2315	1.92676	4.30572	3.61759	2.0054	1.72032	2.80166	1.23863	1.21897		7.96262				1.30744			1.35659	2.81149	0.97321	1.62202	3.56844	0.74711	2.47726	0.845414	1.05185	1.37626	1.27795	1.52371	0.933888	1.66134	1.30744	4.11894	2.69353	1.75964	1.71049	2.63455
2.77217	2.89997	2.34947	1.5532	2.91963	0.874906	8.08059	1.71049	1.50405	2.50675	2.77217	1.97591	3.12607	2.52641		3.25386				1.40575			2.38879	3.77487	1.35659	2.37896	1.49422	1.04202	2.03489	0.97321	1.54337	1.20914	1.47456	3.52911	1.94642	1.07151	1.51388	4.96435	6.01621	2.66404	1.80879	1.27795
3.11624	2.49692	2.51658	2.67387	6.6945	1.80879	5.13147	3.42098	1.34676	1.54337	4.25656	2.65421	0.98304	2.48709		3.59793				1.96608			1.53354	2.25116	2.1332	1.15016	3.05725	1.54337	2.11354	0.72745	0.845414	1.3271	1.81862	1.88744	1.49422	1.1305	0.884736	2.97861	1.54337	1.56303	1.9071	1.37626
6.71416	3.79453	3.92233	3.54877	1.48439	0.688128	2.72302	2.782	1.98574	2.08405	1.92676	1.42541	1.73015	3.33251		4.83656				2.782			2.39862	1.62202	1.95625	2.94912	2.02506	0.707789	4.66944	1.1305	1.43524	1.72032	3.66674	1.56303	1.96608	3.5881	2.03489	8.28703	1.28778	1.09117	1.91693	1.3271
1.84811	5.88841	3.25386	3.06709	6.32095	1.51388	4.31555	1.54337	2.05455	1.17965	3.79453	2.63455	2.14303	1.26812		2.72302				2.46743			5.20028	4.17792	3.88301	3.06709	1.3271	0.717619	1.65151	1.56303	2.12337	2.96878	0.835584	1.05185	0.97321	0.953549	2.40845	1.76947	2.76234	2.83115	1.38609	2.03489
1.62202	2.49692	1.73015	4.17792	2.09388	2.44777	4.45317	1.681	1.50405	3.90267	1.43524	3.71589	2.36913	2.0054		5.93756				2.17252			3.31284	2.47726	6.03587	1.95625	2.67387	1.08134	4.26639	0.688128	1.56303	2.52641	1.35659	0.835584	2.61489	1.23863	1.91693	6.38976	1.87761	0.97321	1.16982	0.914227
2.08405	3.57827	1.85795	1.30744	2.43794	1.57286	2.2315	3.98131	1.01253	4.31555	0.963379	1.46473	1.73015	1.71049		2.15286				0.707789			5.19045	1.82845	1.82845	1.20914	2.9098	1.03219	2.93929	2.85082	1.73998	1.23863	2.10371	2.1332	0.766771	0.845414	1.67117	8.04127	1.84811	1.41558	1.33693	1.4549
1.3271	9.87955	3.73555	6.39959	4.88571	1.28778	3.07692	2.36913	0.835584	1.58269	2.21184	6.42908	1.28778	1.20914		2.76234				1.70066			4.57114	4.32538	1.84811	1.83828	3.34234	2.60506	6.144	2.70336	1.87761	0.855245	3.362	1.37626	1.43524	1.33693	2.98844	4.90537	2.19218	0.98304	1.53354	0.629146
5.35757	5.85892	2.88031	8.16906	4.40402	1.54337	3.32267	2.95895	3.48979	3.1359	3.77487	1.23863	1.53354	1.89727		4.75791				2.26099			1.30744	4.31555	1.9071	1.1305	2.5559	1.3271	2.52641	1.40575	3.47996	2.18235	2.26099	0.619315	1.36643	1.5532	2.75251	5.38706	1.71049	2.08405	1.48439	1.69083
1.67117	1.70066	1.14033	5.08232	1.75964	1.97591	1.5532	1.99557	1.4549	2.64438	4.69893	3.50945	1.06168	1.57286		2.98844				1.62202			1.20914	2.99827	2.84099	2.21184	1.44507	0.629146	3.81419	1.08134	2.31997	1.23863	2.20201	1.26812	0.353894	1.73998	7.34331	3.52911	1.94642	2.25116	1.11084	1.73998
2.4576	1.27795	2.14303	3.08675	4.56131	1.82845	2.52641	2.92946	2.82132	2.31014	4.29589	1.88744	3.01793	1.87761		6.4684				0.383386			2.19218	2.77217	2.69353	1.57286	3.31284	1.29761	2.62472	1.59252	1.95625	1.93659	1.73015	2.09388	2.03489	2.47726	1.94642	2.48709	1.88744	2.70336	0.717619	2.37896
1.79896	3.2342	4.25656	1.37626	4.32538	0.933888	2.08405	1.70066	1.20914	1.24846	1.5532	1.18948	0.766771	1.98574		1.0027				1.33693			2.77217	1.43524	1.63185	2.21184	3.88301	0.835584	2.70336	1.06168	1.80879	1.3271	2.75251	2.09388	1.84811	1.94642	3.54877	4.50232	4.463	3.47996	1.47456	1.65151
1.24846	2.59523	3.30301	2.60506	2.16269	1.59252	3.04742	5.16096	1.81862	2.72302	1.56303	3.9125	2.04472	1.98574		3.80437				0.73728			5.09215	1.60235	1.76947	1.61219	0.914227	0.678298	4.20741	2.86065	1.79896	1.89727	0.72745	0.894566	1.37626	1.25829	1.03219	2.05455	4.30572	6.90094	3.45047	1.89727
2.41828	0.904397	4.2369	1.05185	7.20568	0.668467	3.76504	2.01523	1.98574	4.49249	2.64438	5.64265	1.38609	1.97591		1.97591				2.42811			6.67484	1.39592	1.46473	4.63995	3.0081	2.12337	4.29589	2.31014	1.62202	1.21897	1.84811	2.07421	1.79896	0.835584	1.02236	4.60063	2.89997	2.29048	5.07249	2.49692
1.54337	4.14843	3.16539	1.35659	2.96878	2.50675	8.0511	3.06709	3.11624	0.963379	0.914227	1.67117	1.7793	1.62202		1.27795				1.80879			1.61219	1.30744	1.59252	1.9071	3.26369	2.19218	2.97861	1.09117	1.37626	1.89727	1.81862	1.15999	1.14033	4.40402	1.74981	2.64438	4.30572	4.48266	2.73285	1.02236
2.42811	2.25116	1.46473	2.60506	1.92676	1.59252	2.74268	1.99557	3.37183	3.96165	1.5532	5.32808	1.29761	1.80879		2.48709				3.35217			1.65151	2.96878	2.51658	1.98574	1.59252	1.0027	2.2315	1.01253	2.28065	0.874906	0.855245	1.681	1.42541	1.4549	0.766771	2.84099	2.29048	1.25829	1.60235	1.84811
2.43794	6.00637	4.17792	7.72669	3.25386	1.96608	5.65248	3.67657	1.70066	2.33963	3.98131	6.09485	0.373555	2.0054		3.05725				2.73285			1.20914	3.67657	2.81149	1.79896	2.10371	0.383386	5.15113	0.953549	2.46743	2.66404	0.97321	1.71049	1.41558	2.21184	2.70336	4.17792	3.70606	3.0081	2.26099	2.12337
4.69893	2.84099	4.55147	2.4576	2.66404	1.47456	7.95279	4.37453	1.65151	1.51388	3.14573	3.01793	1.79896	3.17522		4.93486				0.707789			1.09117	2.88031	1.60235	2.86065	2.46743	0.383386	3.03759	1.37626	2.782	2.91963	1.74981	2.89997	0.48169	2.14303	2.18235	2.57557	1.96608	2.76234	1.26812	1.33693
3.03759	4.2369	2.75251	4.14843	5.84909	2.33963	5.5935	1.97591	3.04742	2.73285	1.80879	6.28163	1.82845	1.46473		3.74538				1.1305			1.4549	2.24133	2.18235	2.94912	2.85082	0.697958	3.15556	1.47456	1.10101	3.41115	1.35659	1.09117	0.933888	3.62742	1.54337	9.48634	2.99827		2.18235	1.0027
3.25386	1.98574	1.14033	1.48439	0.943718	1.52371	3.40132	4.04029	1.95625	2.31997	1.96608	1.4549	2.14303	2.34947		1.46473				0.344064			3.81419	3.2342	4.26639	2.1332	3.08675	1.15999	1.89727	1.19931	1.73998	3.18505	2.5559	1.48439	1.05185	6.144	2.67387	2.70336	5.12164		2.66404	1.76947
2.21184	4.40402	7.53992	5.22977	2.82132	1.34676	2.49692	3.50945	2.22167	2.60506	1.681	3.94199	1.57286	1.81862						0.845414			2.85082	1.56303	1.73998	1.94642	3.76504	1.60235	2.97861	0.874906	0.806093	1.30744	2.04472	1.73998	1.24846	1.99557	1.36643	3.53894	1.19931		2.21184	1.92676
2.03489	2.77217	2.24133	2.11354	3.02776	0.72745	6.66501	1.2288	1.17965	6.62569	5.1413	2.72302	2.64438	2.70336						2.98844			2.04472	0.943718	2.39862	1.94642	4.22707	1.71049	2.29048	1.44507	1.29761	2.89014	1.57286	2.07421	2.31014	1.04202	2.75251	5.25926	7.18602		2.5559	2.05455
1.16982	2.96878	3.4603	2.44777	4.50232	2.05455	6.47823	1.40575	1.20914	3.40132	0.845414	0.99287	0.933888	3.10641						0.756941			2.57557	1.04202	2.39862	0.914227	1.75964	1.76947	3.06709	2.34947	2.64438	2.04472	1.63185	2.47726	1.66134	2.40845	1.33693	4.14843	4.98401		0.707789	0.471859
2.28065	2.31014	4.99384	5.20028	2.29048	1.80879	4.15826	1.40575	3.05725	6.18332	1.15999	2.05455	1.61219	2.46743						1.7793			2.60506	1.99557	1.23863	1.12067	2.5854	1.78913	3.1359	1.81862	1.50405	1.58269	4.53181	1.76947	1.09117	1.17965	1.74981	2.41828	2.49692		2.53624	3.20471
1.01253	8.01178	1.49422	1.56303	2.24133	0.786432	2.74268	1.24846	2.20201	1.28778	2.81149	2.14303	1.681	2.53624						1.07151			2.73285	1.11084	2.31997	2.5854	2.43794	0.756941	2.5854	1.99557	0.855245	1.9071	3.06709	2.96878	1.67117	1.27795	3.1359	2.89997	2.21184		1.78913	0.756941
4.18775	3.92233	2.1332	1.84811	2.50675	1.3271	8.30669	1.46473	2.02506	4.97418	1.56303	3.82403	0.943718	3.88301						1.31727			1.42541	1.93659	1.46473	1.4549	1.72032	1.28778	5.25926	1.73998	5.20028	2.11354	1.30744	1.9071	3.09658	1.57286	1.87761	1.41558	2.27082		1.98574	2.08405
2.31997	2.93929	3.97148	2.3593	2.5854	1.06168	2.72302	1.21897	2.26099	1.21897	6.20298	2.88031	2.43794	0.904397						2.1332			3.34234	4.16809	2.14303	2.66404	1.73015	1.40575	3.28335	1.78913	1.86778	1.11084	1.48439	1.12067	1.58269	1.73015	1.88744	5.2396	4.00097		2.33963	1.54337
2.08405	7.245	1.27795	3.10641	4.22707	1.2288	7.03857	2.89014	4.19758	1.60235	4.37453	4.18775	2.22167	1.82845						3.27352			0.609485	2.26099	4.25656	1.29761	2.76234	1.3271	4.95452	1.69083	4.28605	3.94199	1.20914	1.20914	1.63185	1.26812	1.26812	3.10641	2.77217		1.54337	0.766771
4.2369	4.94469	3.39149	1.63185	3.85352	1.99557	1.76947	2.77217	4.16809	3.28335	1.83828	2.60506	1.11084	1.51388						2.80166			2.25116	3.85352	1.07151	1.3271	1.33693	1.89727	3.12607	2.09388	1.18948	1.08134	3.30301	0.97321	0.855245	1.15999	1.44507	4.2369	2.85082		1.63185	0.638976
4.63012	1.07151	5.0135	1.99557	3.03759	2.98844	2.51658	1.70066	3.40132	3.44064	3.26369	5.48536	2.62472	1.40575						2.87048			2.46743	4.98401	1.64168	2.40845	3.05725	2.29048	1.46473	1.98574	2.65421	1.91693	2.38879	1.36643	1.56303	1.03219	1.50405	2.21184	1.92676		3.01793	0.98304
1.4549	4.88571	2.95895	3.63725	3.18505	0.806093	5.82943	2.37896	2.75251	1.92676	3.7847	3.03759	1.47456	3.17522						3.12607			2.33963	1.93659	3.20471	2.82132	1.93659	1.89727	2.2315	1.51388	0.786432	1.66134	1.53354	1.65151	1.06168	3.56844	1.69083	2.02506	3.94199		2.60506	1.29761
3.49962	5.4657	5.50502	1.80879	6.13417	0.776602	0.963379	1.41558	1.97591	2.38879	0.943718	5.07249	2.19218	3.35217						2.31014			2.19218	1.81862	2.22167	1.56303	3.30301	1.84811	2.26099	0.933888	3.12607	5.19045	1.27795	1.19931	1.08134	1.92676	1.41558	4.15826	2.34947		3.7847	1.37626
7.13687	3.25386	1.74981	1.681	2.11354	1.52371	5.83926	1.74981	2.28065	3.43081	0.953549	1.56303	2.40845	1.66134						1.62202			2.19218	3.47996	1.40575	2.22167	1.5532	1.52371	1.4549	1.48439	2.04472	1.78913	0.72745	1.17965	1.73015	2.94912	1.72032	1.92676	1.61219		2.12337	1.59252
1.46473	2.2315	3.1359	3.33251	1.46473	0.943718	3.26369	1.84811	2.86065	5.55418	2.48709	0.815923	0.756941	5.62299						2.38879			4.54164	3.16539	3.26369	1.66134	2.12337	0.707789	6.33078	2.18235	1.10101	1.05185	1.08134	1.94642	1.23863	3.1359	2.27082	2.01523	2.24133		3.85352	0.99287
1.35659	2.20201	2.36913	2.65421	4.71859	0.99287	1.9071	1.9071	1.54337	2.27082	1.86778	1.71049	1.75964	2.54607						1.46473			2.16269	2.0054	1.20914	2.82132	1.15999	1.08134	3.75521	1.3271	1.40575	1.05185	1.76947	1.64168	2.60506	1.81862	5.4657	4.71859	5.80977		6.12434	2.82132
2.3593	2.75251	1.82845	2.03489	4.88571	0.74711	8.00194	2.16269	2.11354	2.66404	2.0054	1.94642	1.31727	3.45047						0.668467			1.29761	4.22707	1.49422	0.953549	1.15016	1.84811	3.95182	2.29048	1.07151	0.884736	2.56573	1.96608	1.19931	2.22167	2.0054	4.61046	2.29048		0.756941	1.5532
2.22167	4.37453	2.80166	4.02063	4.27622	0.324403	4.63012	1.92676	1.35659	2.47726	1.04202	3.28335	2.42811	1.96608						1.15016			1.82845	1.52371	5.95722	1.87761	1.53354	1.39592	6.13417	0.924058	0.884736	1.67117	3.32267	1.7793	2.28065	0.914227	1.84811	2.91963	3.25386		1.39592	1.98574
6.53722	7.89381	2.05455	1.31727	2.17252	1.29761	3.34234	1.4549	1.81862	2.38879	1.85795	3.89284	1.52371	2.54607						1.11084			3.5881	1.47456	3.55861	2.72302	1.62202	0.904397	3.28335	1.73998	1.73015	0.865075	0.874906	1.58269	0.678298	2.82132	0.74711	5.043	1.97591		1.88744	2.31014
3.79453	2.59523	2.85082	1.34676	3.61759	2.64438	2.1332	0.884736	3.35217	2.24133	3.63725	3.88301	1.48439	2.40845						0.815923			1.66134	4.37453	3.62742	2.43794	1.61219	1.01253	5.24943	1.85795	2.44777	0.707789	1.61219	0.74711	1.33693	0.874906	1.91693	4.93486	3.02776		2.5854	1.08134
0.97321	3.61759	2.28065	7.30399	6.42908	1.69083	1.34676	1.29761	3.5881	6.36027	1.98574	3.2342	1.37626	1.03219						2.18235			0.74711	3.40132	3.66674	2.12337	5.18062	1.18948	1.93659	1.54337	2.59523	1.89727	3.67657	2.59523	1.11084	1.64168	1.69083	3.90267	1.44507		1.46473	1.24846
6.6945	3.67657	5.2396	3.1359	1.71049	1.5532	3.362	1.31727	2.39862	1.60235	1.79896	2.30031	1.4549	1.93659						1.87761			1.64168	5.61316	2.89014	7.53009	1.38609	1.3271	1.83828	0.924058	1.28778	2.3298	1.66134	0.815923	0.835584	0.98304	2.39862	1.66134	2.34947		1.30744	3.14573
4.14843	3.49962	2.36913	4.92503	6.72399	1.63185	8.20838	1.79896	1.25829	2.1332	0.815923	2.27082	0.707789	3.62742						3.16539			2.70336	1.39592	2.34947	1.73015	2.51658	1.23863	8.75889	1.64168	0.98304	1.681	2.33963	2.63455	0.786432	1.21897	3.96165	2.57557	1.9071		3.20471	0.914227
2.89997	4.58097	3.53894	2.31014	2.25116	1.07151	5.97688	2.20201	0.963379	1.48439	2.84099	1.66134	1.16982	2.93929						1.37626			2.18235	2.89014	2.70336	3.12607	1.50405	4.75791	2.95895	2.93929	2.36913	2.5854	2.1332	1.05185	1.24846	1.81862	5.39689	2.71319	1.43524		1.69083	0.924058
3.5881	6.18332	1.33693	4.83656	2.39862	1.9071	7.60873	2.93929	1.39592	2.2315	1.67117	4.22707	1.63185	1.2288						1.85795			3.60776	1.83828	2.57557	2.43794	1.09117	1.99557	6.29146	2.01523	1.41558	1.41558	1.15999	0.806093	1.27795	1.18948	2.49692	1.44507	2.11354		2.54607	1.06168
2.77217	2.03489	2.28065	2.72302	3.62742	1.3271	8.2772	4.58097	2.36913	2.51658	3.33251	3.73555	1.37626	2.43794						1.08134			2.31997	3.89284	1.80879	1.96608	1.01253	1.67117	6.07519	1.43524	1.79896	2.44777	3.18505	0.786432	0.412877	0.943718	2.86065	1.66134	1.43524		2.36913	2.31997
4.12877	5.1413	1.60235	3.69623	9.94837	1.12067	1.69083	2.81149	1.12067	2.51658	4.0108	0.953549	0.638976	0.855245						1.25829			1.7793	2.62472	1.96608	1.94642	1.67117	2.73285	2.64438	1.85795	1.89727	1.14033	2.89014	0.943718	0.353894	1.53354	1.24846	3.94199	2.48709		3.29318	0.609485
2.88031	3.49962	5.0135	0.99287	4.00097	1.5532	2.2315	3.14573	1.28778	1.85795	4.20741	4.20741	0.658637	1.88744						0.884736			1.52371	1.51388	5.26909	2.36913	0.786432	2.02506	3.61759	2.0054	1.26812	2.20201	1.80879	1.72032	0.383386	1.62202	2.14303	2.63455	1.78913		1.56303	1.01253
3.87318	2.80166	2.26099	7.25483	3.47013	2.20201	5.63282	2.07421	2.14303	1.60235	1.21897	2.56573	0.825754	0.97321						1.04202			2.76234	2.21184	2.97861	2.61489	1.1305	1.81862	3.2342	1.15016	1.60235	1.24846	1.40575	2.21184	0.688128	1.07151	1.48439	4.31555	2.57557		2.3298	2.10371
3.71589	1.83828	5.30842	3.47013	3.53894	2.47726	3.48979	3.33251	3.65691	1.69083	1.30744	3.28335	2.11354	1.78913						2.43794			0.835584	3.15556	1.76947	3.0081	0.688128	1.47456	2.53624	0.963379	1.57286	1.0027	1.05185	2.39862	1.31727	1.7793	2.84099	5.62299	2.48709		1.49422	0.668467
3.47996	1.53354	1.83828	2.30031	2.89997	0.806093	2.31014	3.41115	2.48709	1.681	4.93486	2.59523	1.82845	4.30572						1.91693			0.904397	1.31727	5.9179	1.05185	1.91693	2.27082	5.42638	1.41558	2.15286	1.84811	1.46473	1.43524	2.29048	1.58269	1.65151	1.33693	2.39862		1.38609	1.51388
2.11354	1.81862	2.56573	1.38609	2.97861	2.65421	5.96705	2.43794	2.56573	1.91693	1.79896	3.87318	0.678298	1.58269						2.06438			3.29318	6.13417	1.74981	2.59523	1.14033	2.09388	3.24403	2.38879	1.60235	1.38609	1.1305	0.97321	1.15016	1.29761	1.16982	3.69623	1.08134		1.76947	1.72032
4.60063	1.84811	5.00367	3.41115	3.70606	0.953549	4.9152	3.05725	4.82673	2.06438	2.06438	2.25116	1.81862	1.43524						1.31727			1.97591	4.63012	1.9071	1.40575	2.36913	0.638976	2.05455	1.29761	1.87761	1.15999	2.65421	2.66404	1.70066	3.52911	1.56303	3.56844	4.88571		1.46473	1.02236
7.65788	1.49422	3.49962	2.56573	3.24403	0.393216	3.92233	0.766771	1.16982	3.53894	2.12337	4.18775	1.57286	0.845414						0.756941			2.50675	3.47013	1.65151	1.52371	5.08232	0.894566	2.71319	3.20471	1.06168	1.52371	2.86065	2.91963	2.30031	2.88031	2.17252	3.05725	3.83386		3.09658	1.7793
6.63552	3.35217	3.73555	5.94739	7.93313	1.64168	7.89381	1.2288	2.54607	1.83828	2.37896	5.18062	0.943718	2.4576						1.02236			2.43794	1.65151	1.64168	2.85082	3.79453	1.79896	3.60776	1.15999	1.5532	2.52641	1.97591	1.65151	1.74981	0.835584	0.963379	5.83926	3.64708		1.87761	4.63012
4.22707	2.33963	4.463	2.54607	3.17522	1.52371	3.62742	2.18235	1.23863	3.06709	2.01523	8.18872	1.14033	0.776602						1.51388			0.776602	4.71859	3.50945	2.51658	1.7793	0.756941	1.57286	1.06168	1.53354	1.04202	2.96878	1.75964	0.894566	1.36643	1.85795	4.20741	1.27795		2.37896	0.835584
2.04472	3.19488	1.60235	3.1359	2.01523	0.756941	3.64708	2.44777	1.99557	2.40845	1.73015	1.99557	1.24846	2.72302						1.49422			0.697958	0.963379	2.34947	2.30031	4.02063	2.06438	3.80437	1.48439	1.12067	2.19218	0.845414	1.88744	1.34676	1.17965	3.30301	1.79896	4.10911		2.43794	2.89997
5.70163	0.904397	4.15826	3.64708	3.93216	0.73728	2.64438	2.06438	3.83386	2.51658	3.362	4.7874	0.688128	1.73998						0.697958			3.39149	4.70876	2.57557	3.7847	2.3593	1.27795	2.76234	1.03219	1.99557	1.5532	2.36913	1.18948	1.05185	1.46473	2.86065	4.48266	2.69353		4.80707	3.1359
5.64265	2.31997	2.89997	6.45857	2.61489	1.07151	2.61489	1.38609	2.75251	1.86778	1.36643	4.60063	0.97321	1.72032						4.83656			1.37626	5.11181	1.24846	2.74268	2.70336	1.4549	2.59523	0.73728	1.78913	1.59252	0.943718	2.47726	0.648806	2.62472	5.52468	5.58367	1.59252		1.31727	0.825754
4.31555	2.89997	2.99827	6.13417	3.42098	3.45047	6.90094	2.47726	1.73015	4.96435	1.01253	1.67117	1.14033	1.53354						0.697958			2.782	2.06438	3.51928	2.95895	2.76234	0.97321	1.83828	1.20914	1.16982	2.87048	0.894566	1.56303	1.08134	1.4549	0.776602	3.85352	1.9071		1.31727	1.12067
2.28065	1.43524	3.2342	2.0054	1.66134	1.43524	1.49422	2.98844	4.463	1.46473	1.84811	5.77044	0.629146	2.22167						0.904397			1.88744	3.82403	1.66134	1.7793	3.03759	0.668467	3.35217	1.96608	3.07692	1.10101	0.933888	1.08134	1.03219	2.07421	1.7793	2.09388	1.41558		2.86065	1.23863
4.63012	2.782	2.48709	2.66404	2.56573	1.66134	3.43081	1.01253	4.52198	2.33963	2.73285	0.845414	1.58269	1.681						1.58269			2.3298	0.707789	2.09388	2.09388	0.48169	1.01253	4.92503	2.31014	0.74711	1.94642	3.37183	1.65151	0.914227	1.21897	1.40575	1.75964	2.69353		4.11894	2.0054
4.24673	3.04742	6.01621	4.58097	2.57557	0.648806	1.86778	1.0027	1.20914	2.56573	1.80879	2.12337	1.08134	2.05455						0.629146			1.60235	2.83115	5.10198	4.93486	3.19488	2.70336	1.95625	0.825754	3.80437	1.69083	1.61219	1.25829	0.74711	0.874906	3.24403	3.39149	2.28065		3.53894	1.49422
1.59252	2.49692	6.79281	1.65151	3.34234	0.707789	4.82673	5.13147	1.10101	1.681	4.29589	0.815923	1.14033	1.5532						1.02236			2.48709	2.22167	2.41828	2.56573	3.02776	2.14303	7.93313	0.99287	1.95625	0.943718	2.01523	0.99287	2.02506	1.48439	0.815923	3.44064	4.0108		4.0108	2.34947
2.47726	2.73285	2.69353	4.56131	7.12704	0.74711	5.21011	1.74981	2.08405	1.67117	2.69353	4.79723	2.49692	2.18235						1.92676			1.94642	5.09215	4.42368	6.50772	2.03489	1.58269	5.35757	1.71049	2.3593	1.52371	1.66134	2.08405	1.2288	2.62472	3.09658	2.6837			2.59523	1.05185
6.01621	2.47726	5.68197	3.34234	7.15653	1.23863		2.02506	6.02604	1.52371	1.88744	2.82132	1.3271	1.41558						1.1305			1.14033	2.56573	1.78913	1.73015	2.31997	0.914227	3.63725	1.12067	1.30744	0.815923	0.894566	5.30842	1.4549	5.08232	1.27795	2.67387			2.46743	4.05996
1.60235	1.61219	1.98574	2.89014	3.28335	0.865075		3.28335	1.01253	1.94642	1.50405	1.98574	0.717619	1.19931						1.76947			3.64708	2.08405	0.678298	5.12164	1.26812	1.44507	2.77217	1.33693	1.72032	1.0027	0.884736	2.31014	1.87761	1.75964	2.20201	4.5908			1.54337	1.42541
1.5532	2.82132	1.15016	5.03317	5.92773	1.83828		1.61219	1.24846	1.58269	1.38609	2.01523	1.12067	3.72572						2.12337			2.94912	1.82845	3.29318	2.18235	2.1332	1.91693	6.06536	1.93659	2.03489	1.76947	1.72032	2.84099	1.44507	3.45047	4.48266	2.93929			0.963379	1.06168
2.65421	5.75078	4.89554	2.3298	1.36643	1.10101		1.47456	5.84909	1.73015	2.42811	3.6864	0.334234	2.18235						1.2288			1.95625	3.59793	2.41828	2.3593	4.50232	2.4576	6.79281	0.98304	1.65151	2.3298	1.02236	1.96608	1.31727	4.33521	1.08134	7.89381			4.64978	1.24846
4.65961	3.56844	5.57384	1.64168	1.58269	1.85795		2.93929	1.35659	1.14033	1.33693	6.02604	1.28778	3.51928						2.21184			0.786432	2.1332	2.26099	1.28778	1.19931	3.42098	2.34947	2.19218	1.35659	3.75521	0.933888	1.41558	1.54337	3.57827	0.845414	3.30301			1.35659	1.01253
1.70066	1.37626	3.47013		4.33521	1.07151		1.88744	1.64168	1.39592	1.49422	1.52371	0.815923	1.11084						1.03219			1.30744	2.88031	3.66674	1.56303	2.89997	1.75964	3.52911	1.43524	1.16982	2.41828	1.79896	2.24133	1.19931	2.26099	1.58269	3.59793			1.57286	2.29048
2.64438	5.49519	3.02776		2.3298	0.963379		3.16539	3.30301	2.49692	1.07151	7.54975	1.12067	2.67387						3.7847			2.80166	2.18235	2.57557	1.19931	2.30031	2.30031	2.99827	0.796262	2.15286	1.72032	1.73015	1.33693	1.36643	1.31727	1.04202	1.5532			2.64438	1.33693
1.74981	7.58907	1.14033		4.51215	1.15016		2.53624	3.04742	2.15286	2.73285	3.362	1.59252	2.99827						0.579994			2.51658	1.33693	2.38879	2.40845	1.01253	1.78913	7.25483	1.73998	2.46743	1.98574	2.50675	0.845414	1.34676	2.53624	1.12067	3.48979			2.24133	1.35659
2.08405	5.03317	2.19218		1.1305	1.12067		3.57827	1.57286	3.70606	1.63185	3.04742	1.58269	1.85795						1.1305			1.71049	1.67117	1.28778	1.53354	1.62202	1.18948	2.49692	2.08405	1.19931	2.12337	1.59252	1.93659	0.697958	1.04202	0.933888	1.85795			0.97321	1.06168
4.82673	4.74808	2.6837		1.79896	0.99287		2.14303	5.64265	4.40402	1.26812	5.02333	2.06438	0.904397						1.09117			2.06438	5.39689	1.3271	0.943718	1.41558	1.48439	4.76774	0.963379	1.48439	1.16982	1.5532	3.14573	1.94642	1.08134	1.62202	0.678298			3.27352	2.08405
2.06438	2.1332	2.66404		8.39516	1.35659		1.35659	4.1386	2.75251	2.70336	2.86065	0.835584	2.40845						1.20914			1.7793	2.3298	2.38879	9.39786	1.98574	2.22167	1.70066	1.73998	1.86778	2.63455	2.40845	2.20201	1.81862	1.74981	4.31555	5.10198			1.3271	2.89014
4.25656	4.63995	3.69623		8.2772	3.02776		2.95895	2.38879	4.43351	2.41828	2.42811	1.36643	1.5532						0.845414			2.06438	5.90807	3.95182	0.943718	0.953549	1.1305	2.80166	2.76234	2.33963	2.03489	0.874906	2.4576	1.03219	1.08134	1.02236	2.88031			1.54337	1.30744
2.53624	2.38879	1.82845		0.815923	1.95625		2.34947	3.52911	2.97861	1.49422	3.10641	0.815923	1.40575						3.22437			1.15999	0.668467	0.99287	1.63185	3.10641	0.865075	5.65248	1.81862	1.57286	2.02506	0.73728	1.34676	1.53354	1.56303	1.26812	2.93929			1.58269	0.432538
2.04472	7.01891	2.29048		3.02776	1.39592		1.15999	1.01253	3.79453	3.60776	1.71049	1.11084	1.87761						1.31727			2.11354	1.18948	4.63012	1.84811	3.97148	1.20914	3.55861	1.53354	0.658637	1.02236	1.04202	3.89284	2.41828	1.67117	2.65421	4.62029			2.52641	1.20914
2.60506	5.19045	7.10738		1.96608	0.835584		1.21897	1.03219	2.91963	2.70336	2.9098	0.845414	2.85082						0.707789			1.17965	3.37183	1.5532	4.9152	2.85082	0.412877	2.47726	1.73998	2.09388	2.27082	0.933888	1.06168	2.08405	1.15999	4.03046	3.06709			2.09388	1.54337
3.92233	4.30572	7.4711		2.0054	1.08134		1.43524	0.953549	2.59523	2.51658	1.12067	1.48439	2.89997						1.2288			1.95625	3.7847	3.09658	1.79896	3.45047	3.33251	1.59252	1.51388	1.15999	1.03219	2.65421	2.04472	1.58269	1.2288	0.845414	6.40942			1.1305	1.57286
5.15113	4.31555	5.17079		2.3593	1.56303		3.54877	1.17965	1.59252	2.62472	2.66404	1.15999	3.32267						2.08405			3.22437	2.46743	1.86778	3.27352	3.03759	3.70606	2.54607	0.894566	1.9071	2.21184	1.75964	1.69083	0.98304	1.88744	2.14303	1.04202			3.93216	1.26812
1.69083	1.75964	4.48266		2.16269	1.28778		1.9071	4.38436	1.69083	4.22707	1.7793	1.02236	1.23863						2.65421			2.07421	6.02604	1.48439	2.5854	5.8196	1.43524	4.70876	1.69083	1.87761	1.29761	0.924058	2.46743	1.04202	1.89727	1.5532	1.9071			2.24133	1.43524
1.10101	2.54607	3.99114		1.81862	3.09658		1.04202	3.32267	1.26812	1.29761	1.73998	1.72032	3.74538						2.07421			2.43794	3.09658	2.70336	3.41115	1.31727	0.943718	1.79896	0.678298	2.84099	1.65151	1.74981	1.12067	0.756941	2.20201	2.46743	1.89727			1.681	1.23863
5.33791	3.11624	1.5532		3.99114	3.0081		1.76947	0.894566	2.25116	3.75521	2.26099	1.25829	5.24943						1.28778			3.21454	3.55861	1.43524	4.29589	1.65151	2.39862	1.87761	2.53624	0.924058	1.51388	1.7793	1.18948	1.29761	1.48439	1.17965	1.93659			2.03489	1.59252
3.80437	3.84369	1.76947		7.67754	1.63185		2.25116	0.943718	3.40132	3.06709	3.11624	1.05185	1.53354						1.66134			2.56573	2.22167	1.37626	1.5532	1.49422	1.01253	7.84466	2.71319	0.953549	0.933888	1.70066	1.52371	1.67117	1.4549	2.31014	1.17965			1.09117	2.36913
3.47013	3.52911	3.74538		4.2369	1.75964		2.30031	3.15556	3.2342	2.17252	2.01523	1.17965	2.36913						1.97591			3.67657	5.58367	1.12067	2.33963	4.08945	1.76947	1.19931	1.08134	1.38609	1.15016	1.56303	1.81862	0.344064	1.06168	0.756941	1.11084			2.782	1.52371
2.86065	3.07692	2.04472		3.79453	0.97321		3.38166	3.38166	4.77757	2.18235	1.06168	1.57286	2.20201						2.04472			2.59523	2.37896	4.24673	2.95895	2.3298	1.23863	1.40575	2.51658	2.15286	0.835584	1.59252	1.78913	0.707789	1.56303	1.54337	1.49422			1.87761	0.579994
5.68197	2.20201	1.29761		3.11624	0.756941		1.69083	0.99287	1.66134	1.69083	2.5559	0.766771	1.54337						0.933888			0.786432	4.67927	2.06438	2.99827	2.06438	1.48439	2.79183	2.11354	1.681	3.19488	1.82845	1.04202	1.30744	1.56303	0.73728	3.04742			2.25116	1.43524
4.72842	2.16269	2.40845		9.74193	1.26812		1.11084	1.62202	5.95722	2.41828	6.10468	1.25829	1.94642						2.14303			1.17965	4.88571	1.60235	2.06438	2.18235	1.0027	2.82132	1.5532	2.74268	1.35659	2.07421	2.62472	1.39592	2.3298	2.59523	2.42811			3.53894	0.786432
1.71049	5.58367	0.914227		4.80707	1.10101		1.56303	4.12877	1.46473	1.51388	0.99287	0.668467	2.25116						0.766771			2.05455	4.28605	2.29048	2.21184	1.7793	1.07151	4.11894	0.786432	1.11084	1.73015	0.786432	4.04029	1.46473	0.953549	0.776602	2.51658			1.29761	1.53354
4.19758	3.15556	2.63455		3.06709	2.40845		1.81862	3.86335	4.15826	1.79896	1.34676	1.23863	1.23863						0.825754			2.37896	1.7793	2.10371	4.26639	4.18775	2.71319	4.50232	1.04202	1.04202	1.07151	1.03219	2.48709	2.57557	1.43524	2.25116	3.77487			2.69353	0.756941
2.26099	1.52371	3.81419		2.07421	1.80879		1.24846	1.66134	0.98304	1.43524	2.49692	1.38609	2.75251						2.54607			1.36643	0.835584	3.86335	3.63725	1.66134	0.963379	2.2315	1.62202	2.18235	1.21897	2.50675	1.20914	0.629146	1.44507	6.33078	1.43524			0.786432	2.34947
1.34676	1.99557	5.63282		5.96705	1.40575		4.42368	4.52198	5.15113	5.98671	4.34504	2.60506	1.61219						1.10101			2.75251	6.34061	3.92233	3.2342	2.87048	2.94912	2.6837	1.3271	1.21897	1.12067	1.74981	3.26369	0.756941	1.30744	3.15556				0.72745	1.34676
2.04472	3.43081	4.42368		1.86778	0.74711		1.3271	1.38609	1.50405	2.77217	1.34676	1.41558	5.35757						0.776602			1.56303	3.7847	3.82403	1.80879	4.21724	0.668467	7.90364	1.81862	1.3271	1.37626	0.717619	2.2315	0.599654	3.18505	3.42098				2.782	1.03219
2.97861	3.08675	7.1467		2.02506	2.10371		1.08134	2.21184	2.29048	3.20471	4.14843	0.717619	2.39862						1.30744			2.49692	6.79281	4.74808	1.1305	4.7874	2.15286	1.99557	2.25116	1.51388	0.835584	1.20914	4.6891	1.44507	1.20914	1.38609				0.629146	1.40575
[truncated: 831 more rows]

[truncated: 42 more sheets: FigS5A, FigS5C, FigS5D, Fig4F, Fig4G, Fig5D, Fig5E, Fig6G, Fig6H, Fig6I, Fig6J, Fig6K, Fig6L, FigS6A, FigS6B, FigS6C, FigS6D, FigS6E, FigS6F, FigS6G …]
